# Supplementary material for: A Trichomonas vaginalis Rhomboid Protease and Its Substrate Modulate Parasite Attachment and Cytolysis of Host Cells
Source: PLoS Pathog. 2015 Dec 18;11(12):e1005294. doi: 10.1371/journal.ppat.1005294 (PMC4684317; doi:10.1371/journal.ppat.1005294)
Supplement: S1 Table — (XLSX) [file ppat.1005294.s007.xlsx]

## Sheet: Sheet1
Supplemental Table 1 : Total mass spectrometry results from dimethyl labeling experiments
188 total proteins
17 protein groups were decreased by more than 50%
7 protein groups were statistically significantly decreased (adj p-val < 0.05) upon 3,4-DCI treatment vs. DMSO (yellow or pink highlighting)
5 proteins were significantly decreased and had a TM domain (pink highlighting)-2 proteins belong to the same protein group-both counted individually as a putative substrate
												NA=Not Available
Fasta headers	DCI/DMSO ratio	% decrease in DCI vs. DMSO	% increase in DCI vs. DMSO	DCI/DMSO Std Error	adj p-value	Lower bound 95% confidence interval	Upper bound 95% confidence interval	Yellow or pink highlighting marks proteins/protein groups that decreased by more than 50% in abundance in presence of 3,4-DCI with statistical significance (p<0.05); presence or absence of TM domain and parasite search motif or Strisovsky et al. 2009 motif within top part of TM domain is indicated	Majority protein IDs	#MS2	# Peptides	TVAG Accession #	Signal Peptide?	# Transmembrane Domains	In Exosomes
>tr|Q8IEV2|Q8IEV2_TRIVA Thioredoxin peroxidase OS=Trichomonas vaginalis GN=trxp PE=2 SV=1	0.213658	78.6342		1.59883	0.628155	-5.36027	0.907013	no TM	Q8IEV2	11	4	TVAG_114310	No	0	No
>sp|O96432|CBK_TRIVA Carbamate kinase OS=Trichomonas vaginalis GN=CBK PE=1 SV=1;>tr|A2DUA9|A2DUA9_TRIVA Carbamate kinase, putative OS=Trichomonas vaginalis GN=TVAG_261970 PE=4 SV=1;>tr|A2ED74|A2ED74_TRIVA Carbamate kinase, putative OS=Trichomonas vaginalis	0.258151	74.1849		0.640533	0.043003	-3.20913	-0.69829	no TM	O96432;A2DUA9;A2ED74	3	2	NA;TVAG_420510;TVAG_261970	No	0	No
>tr|A2E8J5|A2E8J5_TRIVA Putative uncharacterized protein OS=Trichomonas vaginalis GN=TVAG_410350 PE=4 SV=1	0.271865	72.8135		0.4582	0.00193421	-2.77709	-0.98098	no TM	A2E8J5	5	1	TVAG_410350	No	0	No
>tr|Q6S4N6|Q6S4N6_TRIVA Ferredoxin 2 OS=Trichomonas vaginalis GN=TVAG_399860 PE=4 SV=1	0.274956	72.5044		0.664202	0.0789616	-3.16454	-0.560915	no TM	Q6S4N6	2	1	TVAG_399860	No	0	No
>tr|A2GH90|A2GH90_TRIVA Putative uncharacterized protein (Fragment) OS=Trichomonas vaginalis GN=TVAG_529190 PE=4 SV=1	0.320257	67.9743		0.466899	0.0116642	-2.5578	-0.727591	no TM	A2GH90	10	2	TVAG_529190	Yes	0	No
>tr|A2DE92|A2DE92_TRIVA Putative uncharacterized protein OS=Trichomonas vaginalis GN=TVAG_166850 PE=4 SV=1	0.325558	67.4442		0.523588	0.043003	-2.64523	-0.592798	has TM-has parasite search motif in TM domain-possible substrate	A2DE92	4	3	TVAG_166850	No	1	No
>tr|A2FD35|A2FD35_TRIVA Clan CA, family C1, cathepsin L-like cysteine peptidase OS=Trichomonas vaginalis GN=TVAG_355480 PE=3 SV=1	0.328805	67.1195		0.625207	0.120652	-2.83008	-0.379312	no TM	A2FD35	13	4	TVAG_355480	No	0	No
>sp|P21149|FER_TRIVA Ferredoxin OS=Trichomonas vaginalis PE=1 SV=1;>tr|A2E5A4|A2E5A4_TRIVA Ferredoxin 1 OS=Trichomonas vaginalis GN=TVAG_003900 PE=4 SV=1	0.337822	66.2178		0.877571	0.415758	-3.28567	0.154344	no TM	P21149;A2E5A4	3	1	NA;TVAG_003900	No	0	No
>tr|A2EP01|A2EP01_TRIVA Enolase family protein OS=Trichomonas vaginalis GN=TVAG_263740 PE=3 SV=1;>tr|A2ELB9|A2ELB9_TRIVA Enolase OS=Trichomonas vaginalis GN=TVAG_358110 PE=3 SV=1;>tr|A2E9S4|A2E9S4_TRIVA Enolase OS=Trichomonas vaginalis GN=TVAG_282090 PE=3	0.349073	65.0927		0.804393	0.378287	-3.09498	0.0581833	no TM,no TM,no TM	A2EP01;A2ELB9;A2E9S4	9	2	TVAG_358110;TVAG_263740;TVAG_282090	No	0	Yes
>tr|A2F0E3|A2F0E3_TRIVA Ferredoxin 4 OS=Trichomonas vaginalis GN=TVAG_292710 PE=4 SV=1	0.361881	63.8119		0.609144	0.17771	-2.66031	-0.272512	no TM	A2F0E3	15	3	TVAG_292710	No	0	No
>tr|A2GBF6|A2GBF6_TRIVA Putative uncharacterized protein (Fragment) OS=Trichomonas vaginalis GN=TVAG_293660 PE=4 SV=1	0.377461	62.2539		0.473323	0.0509565	-2.3333	-0.477903	no TM	A2GBF6	3	1	TVAG_293660	Yes	0	No
>tr|A2GCR8|A2GCR8_TRIVA Putative uncharacterized protein OS=Trichomonas vaginalis GN=TVAG_573910 PE=4 SV=1	0.384109	61.5891		0.264532	1.69717e-05	-1.89889	-0.861941	has TM-has Strisovsky et al. 2009 motif in TM domain-possible substrate	A2GCR8	31	11	TVAG_573910	No	1	No
>tr|O15556|O15556_TRIVA Glyceraldehyde-3-phosphate dehydrogenase (Fragment) OS=Trichomonas vaginalis GN=gap2 PE=3 SV=1	0.387489	61.2511		0.443899	0.043003	-2.2378	-0.497749	no TM	O15556	100	14	NA	No	0	No
>tr|A2G7A4|A2G7A4_TRIVA Putative uncharacterized protein OS=Trichomonas vaginalis GN=TVAG_245580 PE=4 SV=1;>tr|A2G2L3|A2G2L3_TRIVA Putative uncharacterized protein OS=Trichomonas vaginalis GN=TVAG_425470 PE=4 SV=1	0.3889	61.11		0.285109	0.000110419	-1.92133	-0.803724	both proteins have a TM domain-both have Strisovsky et al. 2009 motif in TM domain-possible substrates	A2G7A4;A2G2L3	25	10	TVAG_425470;TVAG_245580	No	1	No
>tr|A2DYD5|A2DYD5_TRIVA Putative uncharacterized protein OS=Trichomonas vaginalis GN=TVAG_393390 PE=4 SV=1	0.399618	60.0382		0.343322	0.00436173	-1.9962	-0.650408	has TM-has Strisovsky et al. 2009 motif in TM domain-possible substrate	A2DYD5	40	11	TVAG_393390	No	1	No
>tr|A2EVN0|A2EVN0_TRIVA Putative uncharacterized protein OS=Trichomonas vaginalis GN=TVAG_193800 PE=3 SV=1;>tr|A2DA33|A2DA33_TRIVA Putative uncharacterized protein OS=Trichomonas vaginalis GN=TVAG_476100 PE=3 SV=1	0.411255	58.8745		0.596534	0.305942	-2.45108	-0.112711	no TM,no TM	A2EVN0;A2DA33	63	9	TVAG_193800;TVAG_476100	No	0	Yes
>tr|A2GVU9|A2GVU9_TRIVA Putative uncharacterized protein (Fragment) OS=Trichomonas vaginalis GN=TVAG_405680 PE=4 SV=1;>tr|A2H566|A2H566_TRIVA Putative uncharacterized protein (Fragment) OS=Trichomonas vaginalis GN=TVAG_546190 PE=4 SV=1;>tr|A2GR04|A2GR04_TR	0.476315	52.3685		0.5042	0.305942	-2.05823	-0.081797	no TM,no TM	A2GVU9;A2H566;A2GR04	4	1	TVAG_177670;TVAG_546190;TVAG_405680	No	0	No
>tr|A2GVA2|A2GVA2_TRIVA Putative uncharacterized protein OS=Trichomonas vaginalis GN=TVAG_369130 PE=4 SV=1	0.528285	47.1715		0.43466	0.305942	-1.77253	-0.0686953		A2GVA2	14	3	TVAG_369130	No	1	No
>tr|A2FBF3|A2FBF3_TRIVA Glycosyl hydrolase family 14 protein OS=Trichomonas vaginalis GN=TVAG_080000 PE=3 SV=1;>tr|A2F5N5|A2F5N5_TRIVA Glycosyl hydrolase family 14 protein OS=Trichomonas vaginalis GN=TVAG_175670 PE=3 SV=1	0.538513	46.1487		0.464757	0.378287	-1.80385	0.0179581		A2FBF3;A2F5N5	7	4	TVAG_080000;TVAG_175670	No	0	No
>tr|A2FRU0|A2FRU0_TRIVA Actinin, putative OS=Trichomonas vaginalis GN=TVAG_156680 PE=4 SV=1	0.539609	46.0391		0.480582	0.388333	-1.83194	0.0519116		A2FRU0	31	11	TVAG_156680	No	0	Yes
>tr|A2EM29|A2EM29_TRIVA Glyceraldehyde-3-phosphate dehydrogenase OS=Trichomonas vaginalis GN=TVAG_475220 PE=3 SV=1	0.544283	45.5717		0.451321	0.378287	-1.76214	0.00700158		A2EM29	116	20	TVAG_475220	No	0	Yes
>tr|A2FMK8|A2FMK8_TRIVA Clan MH, family M20, peptidase T-like metallopeptidase OS=Trichomonas vaginalis GN=TVAG_224980 PE=4 SV=1	0.549321	45.0679		0.33101	0.118337	-1.51304	-0.215511		A2FMK8	29	9	TVAG_224980	No	0	Yes
>tr|A2DKH4|A2DKH4_TRIVA Surface antigen BspA-like OS=Trichomonas vaginalis GN=TVAG_190460 PE=4 SV=1	0.587805	41.2195		0.450381	0.46087	-1.64932	0.11614		A2DKH4	2	1	TVAG_190460	Yes	0	No
>tr|A2DWE3|A2DWE3_TRIVA Putative uncharacterized protein OS=Trichomonas vaginalis GN=TVAG_394260 PE=4 SV=1	0.597644	40.2356		0.456815	0.476944	-1.63798	0.152699		A2DWE3	18	11	TVAG_394260	Yes	1	No
>tr|A2FXT2|A2FXT2_TRIVA Clan IH, family I25, phytocystatin-like peptidase inhibitor OS=Trichomonas vaginalis GN=TVAG_272260 PE=4 SV=1	0.600159	39.9841		0.575576	0.698518	-1.86469	0.391523		A2FXT2	3	2	TVAG_272260	No	0	No
>tr|A2E0V9|A2E0V9_TRIVA Actin-like protein 3, putative OS=Trichomonas vaginalis GN=TVAG_371880 PE=3 SV=1	0.612261	38.7739		0.569077	0.717076	-1.82315	0.407589		A2E0V9	3	2	TVAG_371880	No	0	Yes
>tr|A2EC21|A2EC21_TRIVA Peptidyl-prolyl cis-trans isomerase OS=Trichomonas vaginalis GN=TVAG_137880 PE=3 SV=1	0.62102	37.898		0.408369	0.46087	-1.48768	0.1131		A2EC21	9	2	TVAG_137880	No	0	Yes
>tr|A2F8B9|A2F8B9_TRIVA CAMK family protein kinase OS=Trichomonas vaginalis GN=TVAG_409590 PE=4 SV=1	0.621966	37.8034		0.817086	0.843602	-2.28655	0.916366		A2F8B9	2	1	TVAG_409590	No	0	No
>tr|A2G129|A2G129_TRIVA Putative uncharacterized protein OS=Trichomonas vaginalis GN=TVAG_442350 PE=4 SV=1	0.627843	37.2157		0.979358	0.868425	-2.59103	1.24798		A2G129	6	2	TVAG_442350	No	0	No
>tr|A2F6N7|A2F6N7_TRIVA Putative uncharacterized protein OS=Trichomonas vaginalis GN=TVAG_408360 PE=4 SV=1	0.630581	36.9419		0.694098	0.814633	-2.02565	0.695161		A2F6N7	0	0	TVAG_408360	No	0	No
>sp|P53401|SUCA3_TRIVA Succinyl-CoA ligase [GDP-forming] subunit alpha-3, mitochondrial OS=Trichomonas vaginalis GN=ALPHA-SCS3 PE=3 SV=1;>sp|P53399|SUCA1_TRIVA Succinyl-CoA ligase [GDP-forming] subunit alpha-1, mitochondrial OS=Trichomonas vaginalis GN=ALP	0.633959	36.6041		0.485682	0.660952	-1.60946	0.29438		P53401;P53399;O15569;O15568;A2DUL5	5	2	NA;TVAG_165340;TVAG_318670	No	0	Yes
>tr|A2E1I9|A2E1I9_TRIVA Family T1, proteasome alpha subunit, threonine peptidase OS=Trichomonas vaginalis GN=TVAG_206040 PE=4 SV=1	0.634131	36.5869		0.634316	0.78387	-1.90038	0.58609		A2E1I9	1	1	TVAG_206040	No	0	No
>tr|A2EM51|A2EM51_TRIVA Clan CA, family C1, cathepsin L-like cysteine peptidase OS=Trichomonas vaginalis GN=TVAG_034140 PE=3 SV=1	0.653971	34.6029		0.393845	0.523698	-1.38462	0.159222		A2EM51	4	1	TVAG_034140	No	0	No
>tr|Q4JHB2|Q4JHB2_TRIVA Saposin-like protein 2 (Fragment) OS=Trichomonas vaginalis PE=2 SV=1;>tr|A2FFY3|A2FFY3_TRIVA Surfactant B protein, putative OS=Trichomonas vaginalis GN=TVAG_000220 PE=4 SV=1	0.657094	34.2906		0.516624	0.739468	-1.61839	0.406735		Q4JHB2;A2FFY3	5	1	NA;TVAG_000220	No	0	No
>tr|A2DRE4|A2DRE4_TRIVA Putative uncharacterized protein OS=Trichomonas vaginalis GN=TVAG_297490 PE=4 SV=1	0.67137	32.863		0.66059	0.843602	-1.86955	0.719911		A2DRE4	2	1	TVAG_297490	No	0	No
>tr|D5MC19|D5MC19_TRIVA Translation initiation factor 5A 1 OS=Trichomonas vaginalis GN=eIF-5A1 PE=2 SV=1;>tr|D5I1Q2|D5I1Q2_TRIVA Translation initiation factor 5A 2 OS=Trichomonas vaginalis GN=eIF-5A2 PE=2 SV=1;>tr|A2GG34|A2GG34_TRIVA Translation initiation	0.671498	32.8502		1.39182	0.871854	-3.30247	2.15338		D5MC19;D5I1Q2;A2GG34;A2DEK5	7	3	NA;TVAG_283020;TVAG_361780	No	0	No
>tr|O15566|O15566_TRIVA Adhesin protein AP51-2 (Fragment) OS=Trichomonas vaginalis GN=ap51-2 PE=2 SV=1;>tr|A2FVK7|A2FVK7_TRIVA Adhesin protein AP51-2, putative OS=Trichomonas vaginalis GN=TVAG_144730 PE=3 SV=1	0.683153	31.6847		0.664665	0.843602	-1.85244	0.753001		O15566;A2FVK7	8	5	NA;TVAG_144730	No	0	No
>tr|A2DKE2|A2DKE2_TRIVA 60S ribosomal protein L22-1, putative OS=Trichomonas vaginalis GN=TVAG_121380 PE=4 SV=1;>tr|A2DNV5|A2DNV5_TRIVA 60S ribosomal protein L22-1, putative OS=Trichomonas vaginalis GN=TVAG_057020 PE=4 SV=1	0.68641	31.359		0.555942	0.814633	-1.63248	0.546769		A2DKE2;A2DNV5	3	1	NA	No	0	No
>tr|A2GA05|A2GA05_TRIVA Glyceraldehyde-3-phosphate dehydrogenase OS=Trichomonas vaginalis GN=TVAG_412780 PE=3 SV=1;>tr|A2FNQ3|A2FNQ3_TRIVA Glyceraldehyde-3-phosphate dehydrogenase OS=Trichomonas vaginalis GN=TVAG_347410 PE=3 SV=1	0.696132	30.3868		0.450543	0.739468	-1.40562	0.360481		A2GA05;A2FNQ3	125	20	TVAG_347410;TVAG_412780	No	0	Yes
>tr|A2DCQ3|A2DCQ3_TRIVA Beige/BEACH domain containing protein OS=Trichomonas vaginalis GN=TVAG_237030 PE=4 SV=1	0.705478	29.4522		0.476275	0.78387	-1.43681	0.430155		A2DCQ3	2	1	TVAG_237030	No	0	No
>tr|A2D968|A2D968_TRIVA Aminotransferase, class V family protein OS=Trichomonas vaginalis GN=TVAG_183300 PE=3 SV=1;>tr|A2FXW5|A2FXW5_TRIVA Aminotransferase, class V family protein OS=Trichomonas vaginalis GN=TVAG_099570 PE=3 SV=1;>tr|A2DW27|A2DW27_TRIVA Am	0.708864	29.1136		0.304029	0.476944	-1.09231	0.0994656		A2D968;A2FXW5;A2DW27	17	4	TVAG_224040;TVAG_183300;TVAG_099570	No	0	Yes
>tr|A2DW42|A2DW42_TRIVA Putative uncharacterized protein OS=Trichomonas vaginalis GN=TVAG_224190 PE=4 SV=1	0.711897	28.8103		0.735117	0.868425	-1.93106	0.950543		A2DW42	3	1	TVAG_224190	No	1	No
>tr|A2FVM1|A2FVM1_TRIVA Ribosomal protein L10, putative OS=Trichomonas vaginalis GN=TVAG_344700 PE=3 SV=1;>tr|A2EES5|A2EES5_TRIVA Ribosomal protein L10, putative OS=Trichomonas vaginalis GN=TVAG_051160 PE=3 SV=1;>tr|A2DHM5|A2DHM5_TRIVA Ribosomal protein L1	0.718773	28.1227		0.456439	0.78387	-1.37099	0.418212		A2FVM1;A2EES5;A2DHM5	13	4	NA;TVAG_344700;TVAG_365810	No	0	No
>tr|A2FJ33|A2FJ33_TRIVA Thioredoxin OS=Trichomonas vaginalis GN=TVAG_204390 PE=3 SV=1	0.726332	27.3668		0.72279	0.868425	-1.87794	0.955343		A2FJ33	1	1	TVAG_204390	No	0	No
>tr|Q6EHZ7|Q6EHZ7_TRIVA Legumain-like cysteine proteinase 1 OS=Trichomonas vaginalis GN=legu-1 PE=2 SV=1;>tr|A2DYT2|A2DYT2_TRIVA Clan CD, family C13, asparaginyl endopeptidase-like cysteine peptidase OS=Trichomonas vaginalis GN=TVAG_426660 PE=4 SV=1	0.737014	26.2986		0.41877	0.78387	-1.26101	0.380538		Q6EHZ7;A2DYT2	15	3	NA;TVAG_426660	No	0	No
>tr|A2GL34|A2GL34_TRIVA Clathrin and VPS domain-containing protein (Fragment) OS=Trichomonas vaginalis GN=TVAG_532880 PE=4 SV=1	0.739643	26.0357		0.61747	0.868425	-1.64532	0.775119		A2GL34	1	1	TVAG_532880	No	0	No
>tr|O15567|O15567_TRIVA Adhesin protein AP51-3 (Fragment) OS=Trichomonas vaginalis GN=ap51-3 PE=2 SV=1;>tr|A2D987|A2D987_TRIVA Adhesin protein AP51-3, putative OS=Trichomonas vaginalis GN=TVAG_183500 PE=3 SV=1	0.749191	25.0809		0.621901	0.868425	-1.6355	0.802307		O15567;A2D987	9	4	NA;TVAG_183500	No	0	No
>tr|A2FYE4|A2FYE4_TRIVA Polyadenylate-binding protein, putative OS=Trichomonas vaginalis GN=TVAG_371220 PE=4 SV=1;>tr|A2FYE5|A2FYE5_TRIVA Embryonic poly, putative OS=Trichomonas vaginalis GN=TVAG_371230 PE=4 SV=1	0.756241	24.3759		0.35978	0.747907	-1.10824	0.302075		A2FYE4;A2FYE5	16	5	TVAG_371230;TVAG_371220	No	0	No
>tr|A2GTQ6|A2GTQ6_TRIVA Putative uncharacterized protein OS=Trichomonas vaginalis GN=TVAG_525700 PE=4 SV=1;>tr|A2GME7|A2GME7_TRIVA Putative uncharacterized protein (Fragment) OS=Trichomonas vaginalis GN=TVAG_522470 PE=4 SV=1;>tr|A2HBN2|A2HBN2_TRIVA Putativ	0.756798	24.3202		0.531391	0.861968	-1.44353	0.639487		A2GTQ6;A2GME7;A2HBN2;A2HZQ5;A2HRF3;A2HSA7;A2H5G3;A2ELW7;A2HS24;A2H226;A2GP49;A2GVR4;A2HLH4;A2I0N0	11	4	TVAG_525700;TVAG_571140;TVAG_522470;TVAG_569180;TVAG_549130;TVAG_530720;TVAG_562010;TVAG_576920;TVAG_152020;TVAG_207990;TVAG_504090;TVAG_537480;TVAG_599910;TVAG_103680	No	1;1;1;1;0;1;1;1;0;1;1;1;1;1	No
>tr|A2F259|A2F259_TRIVA 4-alpha-glucanotransferase family protein OS=Trichomonas vaginalis GN=TVAG_154680 PE=4 SV=1;>tr|A2E3F9|A2E3F9_TRIVA 4-alpha-glucanotransferase family protein OS=Trichomonas vaginalis GN=TVAG_222040 PE=4 SV=1	0.762121	23.7879		0.815958	0.869311	-1.99115	1.20734		A2F259;A2E3F9	39	15	TVAG_154680;TVAG_222040	No	0	Yes
>tr|A2HXI6|A2HXI6_TRIVA Putative uncharacterized protein (Fragment) OS=Trichomonas vaginalis GN=TVAG_539120 PE=4 SV=1	0.768112	23.1888		0.397235	0.814633	-1.15918	0.397954		A2HXI6	10	5	TVAG_539120	No	0	Yes
>tr|A2FH22|A2FH22_TRIVA Actin family protein OS=Trichomonas vaginalis GN=TVAG_354020 PE=3 SV=1	0.768943	23.1057		0.598623	0.868425	-1.55233	0.794227		A2FH22	3	1	NA	No	0	No
>tr|A2ECS2|A2ECS2_TRIVA Putative uncharacterized protein OS=Trichomonas vaginalis GN=TVAG_276410 PE=4 SV=1	0.769274	23.0726		0.181521	0.316952	-0.734205	-0.0226551		A2ECS2	81	20	TVAG_276410	No	0	Yes
>tr|A2FKG4|A2FKG4_TRIVA Alcohol dehydrogensae, putative OS=Trichomonas vaginalis GN=TVAG_422780 PE=4 SV=1	0.773807	22.6193		0.25959	0.628155	-0.878742	0.138833		A2FKG4	42	11	TVAG_422780	No	0	Yes
>tr|A2FHH0|A2FHH0_TRIVA Putative uncharacterized protein OS=Trichomonas vaginalis GN=TVAG_045340 PE=4 SV=1	0.791146	20.8854		0.686485	0.869311	-1.68347	1.0075		A2FHH0	3	2	TVAG_045340	No	0	No
>tr|A2G9W5|A2G9W5_TRIVA GDP dissociation inhibitor family protein OS=Trichomonas vaginalis GN=TVAG_126970 PE=4 SV=1	0.795764	20.4236		0.403513	0.843602	-1.12046	0.461282		A2G9W5	8	2	TVAG_126970	No	0	Yes
>tr|A2F422|A2F422_TRIVA Adenylyl cyclase-associated protein OS=Trichomonas vaginalis GN=TVAG_407250 PE=3 SV=1	0.798391	20.1609		0.347443	0.831404	-1.00581	0.356143		A2F422	13	6	TVAG_407250	No	0	No
>tr|A2FKH3|A2FKH3_TRIVA Dynein light chain 1, cytoplasmic, putative OS=Trichomonas vaginalis GN=TVAG_134920 PE=4 SV=1;>tr|A2ED60|A2ED60_TRIVA Dynein light chain 1, cytoplasmic, putative OS=Trichomonas vaginalis GN=TVAG_312170 PE=4 SV=1	0.805035	19.4965		0.897852	0.899785	-2.07263	1.44688		A2FKH3;A2ED60	6	1	NA;TVAG_134920	No	0	No
>tr|A2EZN7|A2EZN7_TRIVA Clan CA, family C1, cathepsin L-like cysteine peptidase OS=Trichomonas vaginalis GN=TVAG_090100 PE=3 SV=1;>tr|Q27108|Q27108_TRIVA Cysteine proteinase, putative (Fragment) OS=Trichomonas vaginalis GN=CP3 PE=2 SV=1	0.805704	19.4296		0.505999	0.869311	-1.30342	0.680062		A2EZN7;Q27108	13	3	NA;TVAG_090100	No	0	No
>tr|A2GSG4|A2GSG4_TRIVA Putative uncharacterized protein (Fragment) OS=Trichomonas vaginalis GN=TVAG_509310 PE=4 SV=1;>tr|A2GNG7|A2GNG7_TRIVA Putative uncharacterized protein (Fragment) OS=Trichomonas vaginalis GN=TVAG_535840 PE=4 SV=1	0.807509	19.2491		0.58971	0.869311	-1.46426	0.847361		A2GSG4;A2GNG7	4	2	TVAG_509310;TVAG_535840	Yes	0;1	No
>tr|A2DJ14|A2DJ14_TRIVA Malic enzyme OS=Trichomonas vaginalis GN=TVAG_228520 PE=3 SV=1	0.810326	18.9674		0.671544	0.871854	-1.61963	1.01278		A2DJ14	34	10	TVAG_228520	No	0	No
>tr|Q27820|Q27820_TRIVA Glyceraldehyde-3-phosphate dehydrogenase (Fragment) OS=Trichomonas vaginalis PE=2 SV=1;>tr|A2DHT2|A2DHT2_TRIVA Putative uncharacterized protein OS=Trichomonas vaginalis GN=TVAG_146910 PE=4 SV=1	0.811146	18.8854		0.451399	0.868425	-1.18669	0.582759		Q27820;A2DHT2	123	20	NA	No	0	No
>tr|A2F3X4|A2F3X4_TRIVA Family T1, proteasome beta subunit, threonine peptidase OS=Trichomonas vaginalis GN=TVAG_290960 PE=4 SV=1	0.829658	17.0342		0.472265	0.869311	-1.19503	0.656212		A2F3X4	3	1	TVAG_290960	No	0	No
>tr|A2DNP0|A2DNP0_TRIVA Putative uncharacterized protein OS=Trichomonas vaginalis GN=TVAG_113870 PE=4 SV=1;>tr|A2FS74|A2FS74_TRIVA Putative uncharacterized protein OS=Trichomonas vaginalis GN=TVAG_164890 PE=4 SV=1	0.829729	17.0271		0.59023	0.871854	-1.42612	0.887543		A2DNP0;A2FS74	1	1	TVAG_113870;TVAG_164890	No	0	No
>tr|A2HF76|A2HF76_TRIVA Surface immunogen P270-related protein (Fragment) OS=Trichomonas vaginalis GN=TVAG_133500 PE=4 SV=1	0.830476	16.9524		0.651943	0.871854	-1.54577	1.0098		A2HF76	3	2	TVAG_133500	No	0	No
>tr|A2D9B6|A2D9B6_TRIVA AP65-3 adhesin OS=Trichomonas vaginalis GN=TVAG_183790 PE=3 SV=1;>tr|Q27102|Q27102_TRIVA AP65-3 adhesin OS=Trichomonas vaginalis PE=2 SV=1	0.84037	15.963		0.365953	0.868425	-0.968159	0.466351		A2D9B6;Q27102	99	20	NA;TVAG_183790	No	0	No
>tr|Q8IEV4|Q8IEV4_TRIVA Thioredoxin OS=Trichomonas vaginalis GN=trx PE=1 SV=1	0.841779	15.8221		0.592422	0.871854	-1.40961	0.912639		Q8IEV4	2	1	TVAG_125500	No	0	No
>tr|A2EMJ7|A2EMJ7_TRIVA Malate dehydrogenase:SUBUNIT=A, putative OS=Trichomonas vaginalis GN=TVAG_068130 PE=4 SV=1	0.844114	15.5886		0.596137	0.871854	-1.4129	0.923917		A2EMJ7	62	11	TVAG_068130	No	1	No
>tr|Q27090|Q27090_TRIVA Hydrogenosomal malic enzyme subunit B proprotein OS=Trichomonas vaginalis GN=maeB PE=3 SV=1	0.877584	12.2416		0.663133	0.927917	-1.48811	1.11133		Q27090	74	17	TVAG_238830	No	0	No
>tr|A2F347|A2F347_TRIVA Threonyl-tRNA synthetase family protein OS=Trichomonas vaginalis GN=TVAG_208470 PE=3 SV=1	0.891769	10.8231		0.338142	0.869311	-0.828003	0.497488		A2F347	23	6	TVAG_208470	No	0	No
>tr|A2ENN9|A2ENN9_TRIVA Profilin A, putative OS=Trichomonas vaginalis GN=TVAG_100620 PE=4 SV=1	0.897185	10.2815		0.553108	0.927917	-1.24059	0.92755		A2ENN9	24	5	TVAG_100620	No	0	Yes
>tr|A2FUZ1|A2FUZ1_TRIVA 14-3-3 protein OS=Trichomonas vaginalis GN=TVAG_251260 PE=4 SV=1	0.899509	10.0491		0.389795	0.87701	-0.916773	0.611194		A2FUZ1	19	6	TVAG_251260	No	0	Yes
>tr|A2FYS8|A2FYS8_TRIVA Actin family protein OS=Trichomonas vaginalis GN=TVAG_434970 PE=3 SV=1	0.901115	9.88849		0.429145	0.899785	-0.991326	0.690893		A2FYS8	3	3	TVAG_434970	No	0	Yes
>tr|A2F1M8|A2F1M8_TRIVA Malate dehydrogenase:SUBUNIT=A, putative OS=Trichomonas vaginalis GN=TVAG_412220 PE=3 SV=1;>tr|A2GMN0|A2GMN0_TRIVA Malate dehydrogenase:SUBUNIT=A, putative (Fragment) OS=Trichomonas vaginalis GN=TVAG_416100 PE=3 SV=1	0.917319	8.26815		0.316244	0.87701	-0.744332	0.495322		A2F1M8;A2GMN0	99	20	TVAG_416100;TVAG_412220	No	0	No
>tr|A2DYM3|A2DYM3_TRIVA Putative uncharacterized protein OS=Trichomonas vaginalis GN=TVAG_388910 PE=4 SV=1;>tr|A2DD62|A2DD62_TRIVA Putative uncharacterized protein OS=Trichomonas vaginalis GN=TVAG_013060 PE=4 SV=1;>tr|A2D873|A2D873_TRIVA Putative uncharact	0.920888	7.91122		0.314311	0.883864	-0.73494	0.497135		A2DYM3;A2DD62;A2D873;A2F9N0	13	3	NA;TVAG_388910;TVAG_125550;TVAG_071700	No	0	No
>tr|A2FXM6|A2FXM6_TRIVA Clan CD, family C13, asparaginyl endopeptidase-like cysteine peptidase OS=Trichomonas vaginalis GN=TVAG_385340 PE=4 SV=1	0.925163	7.48372		0.46148	0.931775	-1.01671	0.792263		A2FXM6	10	3	TVAG_385340	Yes	0	No
>tr|A2DPX6|A2DPX6_TRIVA Ribosomal protein L5 OS=Trichomonas vaginalis GN=TVAG_064640 PE=3 SV=1;>tr|A2DNM5|A2DNM5_TRIVA Ribosomal protein L5 OS=Trichomonas vaginalis GN=TVAG_113720 PE=3 SV=1;>tr|Q76KT0|Q76KT0_TRIVA Ribosomal protein L5 OS=Trichomonas vagina	0.925536	7.44636		0.377727	0.927917	-0.851969	0.628692		A2DPX6;A2DNM5;Q76KT0;A2FL91	5	2	NA;TVAG_113720;TVAG_466650	No	0	No
>tr|Q5EFD8|Q5EFD8_TRIVA Enolase OS=Trichomonas vaginalis GN=Eno PE=2 SV=1;>tr|Q9NDF8|Q9NDF8_TRIVA Enolase (Fragment) OS=Trichomonas vaginalis PE=3 SV=1	0.938907	6.10932		0.621039	0.971413	-1.30816	1.12627		Q5EFD8;Q9NDF8	91	19	NA;TVAG_043500	No	0	Yes
>tr|Q27106|Q27106_TRIVA Clan CA, family C1, cathepsin L-like cysteine peptidase OS=Trichomonas vaginalis GN=CP1 PE=2 SV=1	0.942085	5.79153		0.489821	0.962956	-1.0461	0.873961		Q27106	6	1	TVAG_202090	No	0	No
>tr|Q8IEV3|Q8IEV3_TRIVA Thioredoxin reductase OS=Trichomonas vaginalis GN=trxr PE=2 SV=1	0.952176	4.78245		0.428906	0.963946	-0.911341	0.76994		Q8IEV3	12	3	TVAG_474980	No	0	Yes
>tr|Q86S09|Q86S09_TRIVA Alcohol dehydrogenase OS=Trichomonas vaginalis GN=Adh PE=4 SV=1;>tr|A2FRL9|A2FRL9_TRIVA Alcohol dehydrogenase OS=Trichomonas vaginalis GN=TVAG_327470 PE=4 SV=1;>tr|Q9XYL4|Q9XYL4_TRIVA Putative NADPH-dependent butanol dehydrogenase O	0.954337	4.56634		0.265597	0.927917	-0.58799	0.45313		Q86S09;A2FRL9;Q9XYL4	32	9	NA;TVAG_327470	No	0	No
>tr|A2DLF4|A2DLF4_TRIVA Phosphoglycerate kinase OS=Trichomonas vaginalis GN=TVAG_268050 PE=3 SV=1	0.959152	4.08484		0.18484	0.90922	-0.422449	0.30211		A2DLF4	44	16	TVAG_268050	No	0	Yes
>tr|A2EEC2|A2EEC2_TRIVA Pyruvate, phosphate dikinase family protein OS=Trichomonas vaginalis GN=TVAG_073860 PE=4 SV=1	0.96078	3.922		0.212361	0.927917	-0.473942	0.358499		A2EEC2	47	12	TVAG_073860	No	0	Yes
>tr|Q8WQT4|Q8WQT4_TRIVA Glycogen phosphorylase OS=Trichomonas vaginalis PE=2 SV=1;>tr|Q6Y2E4|Q6Y2E4_TRIVA Glycogen phosphorylase OS=Trichomonas vaginalis PE=3 SV=1;>tr|A2DSX4|A2DSX4_TRIVA Glycogen phosphorylase OS=Trichomonas vaginalis GN=TVAG_348330 PE=3	0.965127	3.48729		0.457248	0.97865	-0.947399	0.844981		Q8WQT4;Q6Y2E4;A2DSX4	9	4	NA;TVAG_348330	No	0	No
>tr|Q27093|Q27093_TRIVA AP65-1 adhesin OS=Trichomonas vaginalis GN=AP65-1 PE=2 SV=1;>tr|A2EKE3|A2EKE3_TRIVA Adhesin AP65-1 OS=Trichomonas vaginalis GN=TVAG_340290 PE=3 SV=1	0.96869	3.13102		0.219416	0.951948	-0.475941	0.384154		Q27093;A2EKE3	76	19	NA;TVAG_340290	No	0	No
>tr|A2DED9|A2DED9_TRIVA Nucleoside diphosphate kinase OS=Trichomonas vaginalis GN=TVAG_167320 PE=3 SV=1	0.984393	1.56073		0.466959	0.995437	-0.937918	0.89253		A2DED9	4	1	TVAG_167320	No	0	No
>tr|B6CAS9|B6CAS9_TRIVA Cytotoxic cysteine proteinase OS=Trichomonas vaginalis GN=cp39 PE=3 SV=1;>tr|A2ET02|A2ET02_TRIVA Clan CA, family C1, cathepsin L-like cysteine peptidase OS=Trichomonas vaginalis GN=TVAG_298080 PE=3 SV=1	0.99471	0.528958		0.551691	0.995437	-1.08895	1.07364		B6CAS9;A2ET02	9	2	NA;TVAG_298080	No	0	No
>tr|A2E7L8|A2E7L8_TRIVA 60S ribosomal protein L11, putative OS=Trichomonas vaginalis GN=TVAG_044560 PE=3 SV=1;>tr|A2EA92|A2EA92_TRIVA 60S ribosomal protein L11, putative OS=Trichomonas vaginalis GN=TVAG_271230 PE=3 SV=1	0.997572	0.242805		0.613278	0.995437	-1.20551	1.1985		A2E7L8;A2EA92	3	1	NA;TVAG_271230	No	0	No
>tr|A2DNM4|A2DNM4_TRIVA Phosphoglycerate mutase, putative OS=Trichomonas vaginalis GN=TVAG_113710 PE=3 SV=1;>tr|A2E2R4|A2E2R4_TRIVA Phosphoglycerate mutase, putative OS=Trichomonas vaginalis GN=TVAG_212740 PE=3 SV=1;>tr|A2DVE4|A2DVE4_TRIVA Phosphoglycerate	1.00372		100.372	0.718325	0.995437	-1.40253	1.41325		A2DNM4;A2E2R4;A2DVE4	6	3	TVAG_113710;TVAG_212740;TVAG_209020	No	0	Yes
>tr|A2G0N8|A2G0N8_TRIVA Coronin OS=Trichomonas vaginalis GN=TVAG_222320 PE=3 SV=1;>tr|Q9NFT4|Q9NFT4_TRIVA Coronin OS=Trichomonas vaginalis GN=cor1 PE=3 SV=1;>tr|A2G3C8|A2G3C8_TRIVA Coronin OS=Trichomonas vaginalis GN=TVAG_177180 PE=3 SV=1	1.00425		100.425	0.388492	0.995437	-0.755305	0.767555		A2G0N8;Q9NFT4;A2G3C8	6	4	NA;TVAG_222320;TVAG_177180	No	0	Yes
>tr|A2EFR4|A2EFR4_TRIVA Thioredoxin OS=Trichomonas vaginalis GN=TVAG_145440 PE=3 SV=1	1.00681		100.681	0.515093	0.995437	-0.999776	1.01935		A2EFR4	7	2	TVAG_145440	No	0	No
>tr|A2FJR3|A2FJR3_TRIVA Chloroplastic iron superoxide dismutase, putative OS=Trichomonas vaginalis GN=TVAG_049140 PE=3 SV=1	1.00811		100.811	0.574416	0.995437	-1.11418	1.13749		A2FJR3	3	1	TVAG_049140	No	0	No
>tr|A2DUA7|A2DUA7_TRIVA QXW lectin repeat family protein OS=Trichomonas vaginalis GN=TVAG_261950 PE=4 SV=1	1.01396		101.396	0.422192	0.995437	-0.807484	0.847479		A2DUA7	8	3	TVAG_261950	No	0	Yes
>tr|A2F3X9|A2F3X9_TRIVA Ribosomal protein, putative OS=Trichomonas vaginalis GN=TVAG_291010 PE=4 SV=1;>tr|A2DFF0|A2DFF0_TRIVA Ribosomal protein, putative OS=Trichomonas vaginalis GN=TVAG_437020 PE=4 SV=1	1.01459		101.459	0.526082	0.995437	-1.0102	1.052		A2F3X9;A2DFF0	5	2	TVAG_291010;TVAG_437020	No	0	No
>tr|Q4KXQ3|Q4KXQ3_TRIVA 14-3-3 protein OS=Trichomonas vaginalis GN=TVAG_462940 PE=2 SV=1	1.01667		101.667	0.327948	0.995437	-0.618922	0.666611		Q4KXQ3	16	7	TVAG_462940	No	0	Yes
>tr|A2EK40|A2EK40_TRIVA Putative uncharacterized protein OS=Trichomonas vaginalis GN=TVAG_099730 PE=4 SV=1	1.01878		101.878	0.240048	0.97865	-0.443647	0.497324		A2EK40	56	9	TVAG_099730	No	1	Yes
>tr|A2F0H0|A2F0H0_TRIVA Transaldolase OS=Trichomonas vaginalis GN=TVAG_272910 PE=3 SV=1	1.02286		102.286	0.82337	0.995437	-1.58116	1.64639		A2F0H0	15	4	TVAG_272910	No	0	No
>tr|A2EJJ9|A2EJJ9_TRIVA Endoribonuclease L-PSP family protein OS=Trichomonas vaginalis GN=TVAG_197820 PE=4 SV=1	1.02372		102.372	0.487501	0.995437	-0.92167	0.9893		A2EJJ9	5	1	TVAG_197820	No	0	Yes
>tr|A2ER97|A2ER97_TRIVA Putative uncharacterized protein OS=Trichomonas vaginalis GN=TVAG_226630 PE=4 SV=1;>tr|A2DYS0|A2DYS0_TRIVA Putative uncharacterized protein OS=Trichomonas vaginalis GN=TVAG_111510 PE=4 SV=1	1.03156		103.156	0.681746	0.995437	-1.29137	1.38102		A2ER97;A2DYS0	5	2	NA;TVAG_226630	No	0	No
>tr|A2FS39|A2FS39_TRIVA Ribosomal protein L14, putative OS=Trichomonas vaginalis GN=TVAG_262730 PE=4 SV=1	1.04342		104.342	0.452417	0.975175	-0.825398	0.948043		A2FS39	3	1	TVAG_262730	No	0	No
>tr|A2EPR1|A2EPR1_TRIVA Heat shock protein, putative OS=Trichomonas vaginalis GN=TVAG_153560 PE=3 SV=1;>tr|Q5KTX0|Q5KTX0_TRIVA Cytosolic-type hsp90 (Fragment) OS=Trichomonas vaginalis PE=2 SV=1	1.0482		104.82	0.260262	0.927917	-0.44219	0.57802		A2EPR1;Q5KTX0	42	15	NA;TVAG_153560	No	0	Yes
>tr|A2FIS4|A2FIS4_TRIVA Putative uncharacterized protein OS=Trichomonas vaginalis GN=TVAG_032440 PE=4 SV=1;>tr|A2FBZ4|A2FBZ4_TRIVA GP63-like OS=Trichomonas vaginalis GN=TVAG_064340 PE=4 SV=1	1.04989		104.989	0.572952	0.97865	-1.05273	1.1932		A2FIS4;A2FBZ4	9	3	TVAG_064340;TVAG_032440	No	1;0	No
>tr|A2E9V0|A2E9V0_TRIVA Polyubiquitin, putative OS=Trichomonas vaginalis GN=TVAG_174190 PE=4 SV=1;>tr|Q27100|Q27100_TRIVA Ubiquitin (Fragment) OS=Trichomonas vaginalis GN=Ub2B PE=4 SV=1;>tr|A2DC67|A2DC67_TRIVA Polyubiquitin, putative OS=Trichomonas vaginal	1.05015		105.015	0.370953	0.955823	-0.656454	0.797657		A2E9V0;Q27100;A2DC67;A2DGQ5;A2G770;A2DUU0;A2DGL5;A2G771;A2F9J2;Q27097;A2E9V1;A2EWW1;Q27233;Q27101;A2G7Q5	17	3	TVAG_110140;TVAG_110540;TVAG_174180;NA;TVAG_441960;TVAG_264700;TVAG_441950;TVAG_184150;TVAG_141620	No	0	Yes
>tr|A2EKU1|A2EKU1_TRIVA Phosphoenol pyruvate carboxykinase, putative OS=Trichomonas vaginalis GN=TVAG_310250 PE=3 SV=1;>tr|A2ETS2|A2ETS2_TRIVA Phosphoenol pyruvate carboxykinase, putative OS=Trichomonas vaginalis GN=TVAG_314830 PE=4 SV=1	1.0552		105.52	0.479778	0.963946	-0.862835	1.01786		A2EKU1;A2ETS2	82	18	TVAG_314830;TVAG_310250	No	0	Yes
>tr|A2G583|A2G583_TRIVA Profilin, putative OS=Trichomonas vaginalis GN=TVAG_492250 PE=4 SV=1;>tr|A2GCC3|A2GCC3_TRIVA Profilin 1, putative OS=Trichomonas vaginalis GN=TVAG_159160 PE=4 SV=1	1.05671		105.671	0.383218	0.951948	-0.67151	0.830677		A2G583;A2GCC3	25	6	TVAG_159160;TVAG_492250	No	0	Yes
>tr|A2EIJ3|A2EIJ3_TRIVA Coronin OS=Trichomonas vaginalis GN=TVAG_124870 PE=3 SV=1;>tr|Q9NFT3|Q9NFT3_TRIVA Coronin (Fragment) OS=Trichomonas vaginalis GN=cor2 PE=3 SV=1	1.07232		107.232	0.363447	0.927917	-0.611602	0.813085		A2EIJ3;Q9NFT3	7	4	NA;TVAG_124870	No	0	Yes
>tr|A2E4A4|A2E4A4_TRIVA Phosphoenol pyruvate carboxykinase, putative OS=Trichomonas vaginalis GN=TVAG_139300 PE=3 SV=1;>tr|A2EYV2|A2EYV2_TRIVA Phosphoenol pyruvate carboxykinase, putative OS=Trichomonas vaginalis GN=TVAG_213710 PE=3 SV=1;>tr|A2ED62|A2ED62_	1.08338		108.338	0.268935	0.871854	-0.411558	0.642646		A2E4A4;A2EYV2;A2ED62	120	20	TVAG_213710;TVAG_139300;TVAG_420390	No	0	Yes
>tr|A2E0R3|A2E0R3_TRIVA Dihydroorotate dehydrogenase family protein OS=Trichomonas vaginalis GN=TVAG_468240 PE=4 SV=1;>tr|A2ELU8|A2ELU8_TRIVA Dihydroorotate dehydrogenase family protein OS=Trichomonas vaginalis GN=TVAG_151830 PE=4 SV=1	1.08483		108.483	0.586687	0.952798	-1.03241	1.26736		A2E0R3;A2ELU8	4	1	NA;TVAG_468240	No	0	Yes
>tr|Q27107|Q27107_TRIVA Clan CA, family C1, cathepsin L-like cysteine peptidase OS=Trichomonas vaginalis GN=CP2 PE=2 SV=1	1.0896		108.96	0.251693	0.869311	-0.36951	0.617109		Q27107	19	5	TVAG_057000	No	0	No
>tr|A2DZL5|A2DZL5_TRIVA Fimbrin, putative OS=Trichomonas vaginalis GN=TVAG_351310 PE=4 SV=1	1.09052		109.052	0.277235	0.871854	-0.418357	0.668384		A2DZL5	27	11	TVAG_351310	No	0	Yes
>tr|A2F093|A2F093_TRIVA Phosphoglycerate kinase OS=Trichomonas vaginalis GN=TVAG_383940 PE=3 SV=1	1.0926		109.26	0.491871	0.927917	-0.836288	1.09181		A2F093	45	16	TVAG_383940	No	0	Yes
>tr|A2DKH3|A2DKH3_TRIVA Alpha-actinin, putative OS=Trichomonas vaginalis GN=TVAG_190450 PE=4 SV=1;>tr|O96524|O96524_TRIVA Alpha-actinin OS=Trichomonas vaginalis GN=AACTI PE=2 SV=1;>tr|O77068|O77068_TRIVA Alpha actinin (Fragment) OS=Trichomonas vaginalis GN	1.10131		110.131	0.142927	0.814633	-0.140912	0.419352		A2DKH3;O96524;O77068	133	28	NA;TVAG_190450	No	0	Yes
>tr|O76307|O76307_TRIVA Endoplasmic reticulum heat shock protein 70 (Fragment) OS=Trichomonas vaginalis GN=HSP70 PE=3 SV=1;>tr|A2F7C5|A2F7C5_TRIVA Endoplasmic reticulum heat shock protein 70, putative OS=Trichomonas vaginalis GN=TVAG_092490 PE=3 SV=1	1.10144		110.144	0.408193	0.900371	-0.660658	0.93943		O76307;A2F7C5	16	6	NA;TVAG_092490	No	0	No
>tr|A2G3U5|A2G3U5_TRIVA Ornithine carbamoyltransferase family protein OS=Trichomonas vaginalis GN=TVAG_041310 PE=3 SV=1;>tr|A2EUY0|A2EUY0_TRIVA Ornithine carbamoyltransferase family protein OS=Trichomonas vaginalis GN=TVAG_368740 PE=3 SV=1	1.1092		110.92	0.233063	0.868425	-0.307273	0.606319		A2G3U5;A2EUY0	37	8	TVAG_041310;TVAG_368740	No	0	No
>tr|Q2PCA5|Q2PCA5_TRIVA A-type flavoprotein (Fragment) OS=Trichomonas vaginalis GN=fprA PE=2 SV=1;>tr|A2EVX8|A2EVX8_TRIVA Pyridine nucleotide-disulphide oxidoreductase family protein OS=Trichomonas vaginalis GN=TVAG_049830 PE=4 SV=1	1.11529		111.529	0.303408	0.869311	-0.437252	0.752085		Q2PCA5;A2EVX8	25	7	NA;TVAG_049830	No	0	No
>tr|A2ET60|A2ET60_TRIVA Ribosomal protein L7Ae, putative OS=Trichomonas vaginalis GN=TVAG_009840 PE=4 SV=1;>tr|A2EB73|A2EB73_TRIVA Ribosomal protein L7Ae, putative OS=Trichomonas vaginalis GN=TVAG_274830 PE=4 SV=1;>tr|A2DDW2|A2DDW2_TRIVA Ribosomal protein	1.12969		112.969	0.416865	0.871854	-0.64111	0.992972		A2ET60;A2EB73;A2DDW2	6	2	TVAG_009840;TVAG_274830;TVAG_199270	No	0	No
>tr|A2DLF1|A2DLF1_TRIVA Aspartate aminotransferase OS=Trichomonas vaginalis GN=TVAG_268020 PE=3 SV=1;>tr|A2F7X5|A2F7X5_TRIVA Aminotransferase, classes I and II family protein OS=Trichomonas vaginalis GN=TVAG_431780 PE=4 SV=1	1.13127		113.127	0.26968	0.868425	-0.350619	0.706507		A2DLF1;A2F7X5	26	6	TVAG_268020;TVAG_431780	No	0	Yes
>tr|A2DGG1|A2DGG1_TRIVA Actinin, putative OS=Trichomonas vaginalis GN=TVAG_239310 PE=4 SV=1	1.13531		113.531	0.199278	0.831404	-0.207485	0.573669		A2DGG1	47	20	TVAG_239310	No	0	Yes
>tr|A2DAL5|A2DAL5_TRIVA Inhibitor of the eukaryotic translation initiation 5A OS=Trichomonas vaginalis GN=TVAG_035410 PE=2 SV=1	1.14755		114.755	0.345137	0.869311	-0.477903	0.875011		A2DAL5	13	5	TVAG_035410	No	0	Yes
>tr|A2EXE5|A2EXE5_TRIVA Ubiquitin-conjugating enzyme family protein OS=Trichomonas vaginalis GN=TVAG_406710 PE=4 SV=1	1.15933		115.933	0.392026	0.869311	-0.555061	0.981653		A2EXE5	7	3	TVAG_406710	No	0	No
>tr|A2DDM9|A2DDM9_TRIVA 14-3-3 protein OS=Trichomonas vaginalis GN=TVAG_198430 PE=4 SV=1	1.16506		116.506	0.40215	0.869311	-0.567801	1.0086		A2DDM9	25	7	TVAG_198430	No	0	Yes
>tr|A2FT29|A2FT29_TRIVA Triosephosphate isomerase OS=Trichomonas vaginalis GN=TVAG_096350 PE=1 SV=1;>tr|A2EGX9|A2EGX9_TRIVA Triosephosphate isomerase OS=Trichomonas vaginalis GN=TVAG_497370 PE=1 SV=1	1.1658		116.58	0.269707	0.843602	-0.3073	0.749932		A2FT29;A2EGX9	55	9	TVAG_497370;TVAG_096350	No	0	Yes
>tr|O97108|O97108_TRIVA Elongation factor 1-alpha (Fragment) OS=Trichomonas vaginalis GN=tef1 PE=2 SV=1;>tr|A2DSF6|A2DSF6_TRIVA Elongation factor 1-alpha OS=Trichomonas vaginalis GN=TVAG_067400 PE=3 SV=1;>tr|F8QX91|F8QX91_TRIVA Elongation factor 1-alpha (F	1.16872		116.872	0.371633	0.869311	-0.503458	0.953315		O97108;A2DSF6;F8QX91;F8QX90;A2DD88;G3JVL5;F8QX92;A2FH31	28	7	TVAG_354110;NA;TVAG_013320	No	0	No
>tr|A2E264|A2E264_TRIVA Ribosomal protein S14, putative OS=Trichomonas vaginalis GN=TVAG_464120 PE=3 SV=1	1.17017		117.017	0.434936	0.869311	-0.625745	1.07917		A2E264	8	2	TVAG_464120	No	0	No
>tr|A2EF58|A2EF58_TRIVA Pyrophosphate-dependent fructose 6-phosphate 1-phosphotransferase, putative OS=Trichomonas vaginalis GN=TVAG_079260 PE=4 SV=1	1.1795		117.95	0.445632	0.869311	-0.635249	1.1116		A2EF58	57	15	TVAG_079260	No	1	No
>tr|Q6UJG4|Q6UJG4_TRIVA Thioredoxin peroxidase OS=Trichomonas vaginalis GN=TPx PE=2 SV=1	1.18992		118.992	0.464349	0.869311	-0.659239	1.16098		Q6UJG4	13	4	TVAG_484570	No	0	No
>tr|A2EIF8|A2EIF8_TRIVA Transketolase family protein OS=Trichomonas vaginalis GN=TVAG_212020 PE=4 SV=1	1.19242		119.242	0.281233	0.840595	-0.297315	0.805097		A2EIF8	35	9	TVAG_212020	No	1	No
>tr|A2FBC9|A2FBC9_TRIVA 4-alpha-glucanotransferase family protein OS=Trichomonas vaginalis GN=TVAG_157940 PE=4 SV=1	1.19279		119.279	0.263193	0.814633	-0.261507	0.770189		A2FBC9	40	16	TVAG_157940	No	0	Yes
>tr|A2EUZ5|A2EUZ5_TRIVA Cysteine synthase OS=Trichomonas vaginalis GN=TVAG_368890 PE=3 SV=1;>tr|A2FS16|A2FS16_TRIVA Cysteine synthase OS=Trichomonas vaginalis GN=TVAG_337280 PE=3 SV=1;>tr|A2FS17|A2FS17_TRIVA Cysteine synthase OS=Trichomonas vaginalis GN=TV	1.19687		119.687	0.626022	0.871854	-0.967709	1.48625		A2EUZ5;A2FS16;A2FS17;A2GMG5;A2EI82	4	3	TVAG_337290;TVAG_368890;TVAG_337280;TVAG_430060;TVAG_547520	No	0	No
>tr|A2EZH8|A2EZH8_TRIVA Putative uncharacterized protein OS=Trichomonas vaginalis GN=TVAG_047990 PE=3 SV=1	1.20483		120.483	0.337424	0.843602	-0.392508	0.930171		A2EZH8	19	7	TVAG_047990	No	0	Yes
>tr|A2DUP2|A2DUP2_TRIVA Thiol peroxidase, putative OS=Trichomonas vaginalis GN=TVAG_165610 PE=3 SV=1	1.20594		120.594	0.366534	0.866848	-0.448238	0.988548		A2DUP2	9	3	NA	No	0	No
>tr|A2FS11|A2FS11_TRIVA Iron superoxide dismutase, putative OS=Trichomonas vaginalis GN=TVAG_337230 PE=3 SV=1;>tr|A2D7H9|A2D7H9_TRIVA Iron superoxide dismutase, putative OS=Trichomonas vaginalis GN=TVAG_120340 PE=3 SV=1;>tr|Q95053|Q95053_TRIVA Iron superox	1.20709		120.709	0.479785	0.869311	-0.668834	1.21189		A2FS11;A2D7H9;Q95053;Q95057;Q95054;A2EQX2	5	3	TVAG_120340;NA;TVAG_337230;TVAG_039980	No	0	No
>tr|Q717I9|Q717I9_TRIVA Malic enzyme OS=Trichomonas vaginalis PE=3 SV=1;>tr|A2G150|A2G150_TRIVA Malic enzyme OS=Trichomonas vaginalis GN=TVAG_009460 PE=3 SV=1	1.22182		122.182	0.363307	0.843602	-0.423036	1.0011		Q717I9;A2G150	38	13	NA;TVAG_009460	No	0	No
>tr|A2EFN8|A2EFN8_TRIVA Enolase OS=Trichomonas vaginalis GN=TVAG_487600 PE=3 SV=1	1.22336		122.336	0.44625	0.868425	-0.583788	1.16548		A2EFN8	4	3	TVAG_487600	No	0	Yes
>tr|A2E9H3|A2E9H3_TRIVA Pyrophosphate-dependent fructose 6-phosphate 1-phosphotransferase, putative OS=Trichomonas vaginalis GN=TVAG_364620 PE=4 SV=1	1.23738		123.738	0.169703	0.412337	-0.0253281	0.639897		A2E9H3	63	17	TVAG_364620	No	1	No
>tr|O15565|O15565_TRIVA Methionine gamma-lyase OS=Trichomonas vaginalis GN=mgl2 PE=1 SV=1;>tr|O15564|O15564_TRIVA Methionine gamma-lyase OS=Trichomonas vaginalis GN=mgl1 PE=1 SV=1;>tr|A2FEV4|A2FEV4_TRIVA Chain A, Methionine Gamma-Lyase OS=Trichomonas vagin	1.2375		123.75	0.444187	0.868425	-0.563158	1.17802		O15565;O15564;A2FEV4	8	2	NA;TVAG_147790;TVAG_041600	No	0	No
>tr|A2E0R0|A2E0R0_TRIVA Putative uncharacterized protein OS=Trichomonas vaginalis GN=TVAG_468210 PE=3 SV=1;>tr|A2DYC4|A2DYC4_TRIVA Putative uncharacterized protein OS=Trichomonas vaginalis GN=TVAG_393280 PE=3 SV=1	1.23972		123.972	0.440987	0.868425	-0.554307	1.17433		A2E0R0;A2DYC4	5	1	TVAG_393280;TVAG_468210	No	0	No
>tr|A2E269|A2E269_TRIVA Enolase 4, putative OS=Trichomonas vaginalis GN=TVAG_464170 PE=3 SV=1;>tr|Q9NDF7|Q9NDF7_TRIVA Enolase (Fragment) OS=Trichomonas vaginalis PE=3 SV=1	1.24157		124.157	0.654683	0.869311	-0.970987	1.59532		A2E269;Q9NDF7	91	17	NA;TVAG_464170	No	0	Yes
>tr|A2E7V8|A2E7V8_TRIVA Glucose-6-phosphate isomerase OS=Trichomonas vaginalis GN=TVAG_061930 PE=3 SV=1;>tr|Q8WRQ8|Q8WRQ8_TRIVA Glucose-6-phosphate isomerase (Fragment) OS=Trichomonas vaginalis GN=GPI PE=2 SV=1	1.24479		124.479	0.253256	0.717076	-0.180471	0.812275		A2E7V8;Q8WRQ8	62	14	NA;TVAG_061930	No	1	Yes
>tr|A2G527|A2G527_TRIVA Adseverin, putative OS=Trichomonas vaginalis GN=TVAG_244120 PE=4 SV=1	1.24595		124.595	0.584484	0.869311	-0.828318	1.46282		A2G527	14	3	TVAG_244120	No	0	No
>tr|A2E3Y1|A2E3Y1_TRIVA O-Glycosyl hydrolase family 30 protein OS=Trichomonas vaginalis GN=TVAG_074640 PE=4 SV=1	1.2661		126.61	0.668818	0.869311	-0.970463	1.65126		A2E3Y1	38	8	TVAG_074640	No	0	No
>tr|A2FNW2|A2FNW2_TRIVA Actin-binding protein, putative OS=Trichomonas vaginalis GN=TVAG_376130 PE=4 SV=1;>tr|A2DCW9|A2DCW9_TRIVA Actin-binding protein, putative OS=Trichomonas vaginalis GN=TVAG_237690 PE=4 SV=1	1.26635		126.635	0.386803	0.843602	-0.417447	1.09879		A2FNW2;A2DCW9	15	4	TVAG_376130;TVAG_237690	No	0	No
>tr|A2F6T1|A2F6T1_TRIVA Fructose-1,6-bisphosphate aldolase OS=Trichomonas vaginalis GN=TVAG_043170 PE=4 SV=1;>tr|A2F6S0|A2F6S0_TRIVA Fructose-1,6-bisphosphate aldolase OS=Trichomonas vaginalis GN=TVAG_043060 PE=4 SV=1	1.27223		127.223	0.451218	0.855514	-0.537016	1.23173		A2F6T1;A2F6S0	46	11	NA	No	0	No
>tr|A2EU51|A2EU51_TRIVA 14-3-3 protein OS=Trichomonas vaginalis GN=TVAG_454380 PE=4 SV=1	1.28053		128.053	0.458047	0.853986	-0.541014	1.2545		A2EU51	22	6	TVAG_454380	No	0	Yes
>tr|A2FH97|A2FH97_TRIVA Aldose 1-epimerase OS=Trichomonas vaginalis GN=TVAG_123260 PE=3 SV=1	1.29233		129.233	0.649036	0.869311	-0.902114	1.64206		A2FH97	1	1	TVAG_123260	No	0	No
>tr|A2E7Y6|A2E7Y6_TRIVA Purine nucleoside phosphorylase, putative OS=Trichomonas vaginalis GN=TVAG_127180 PE=1 SV=1	1.29364		129.364	0.525124	0.868425	-0.657791	1.40066		A2E7Y6	5	2	TVAG_127180	No	0	No
>tr|A2F8R8|A2F8R8_TRIVA WD repeat protein, putative OS=Trichomonas vaginalis GN=TVAG_333620 PE=4 SV=1	1.29766		129.766	0.327977	0.739468	-0.266913	1.01873		A2F8R8	16	7	TVAG_333620	No	0	Yes
>sp|P51540|SAHH_TRIVA Adenosylhomocysteinase OS=Trichomonas vaginalis PE=3 SV=1;>tr|A2E342|A2E342_TRIVA Adenosylhomocysteinase OS=Trichomonas vaginalis GN=TVAG_405240 PE=3 SV=1;>tr|A2DVT9|A2DVT9_TRIVA Adenosylhomocysteinase OS=Trichomonas vaginalis GN=TVAG	1.29889		129.889	0.465519	0.843602	-0.535122	1.28968		P51540;A2E342;A2DVT9	7	3	TVAG_210320;NA;TVAG_405240	No	0	Yes
>tr|A2EAJ8|A2EAJ8_TRIVA Malic enzyme OS=Trichomonas vaginalis GN=TVAG_491670 PE=3 SV=1	1.30095		130.095	0.231628	0.476944	-0.0744153	0.833551		A2EAJ8	43	13	TVAG_491670	No	0	Yes
>tr|A2DEJ9|A2DEJ9_TRIVA 40S ribosomal protein S6 OS=Trichomonas vaginalis GN=TVAG_033590 PE=3 SV=1	1.30502		130.502	0.756156	0.869311	-1.09797	1.86611		A2DEJ9	4	2	NA	No	0	No
>tr|A2EU62|A2EU62_TRIVA Purine nucleoside phosphorylase, putative OS=Trichomonas vaginalis GN=TVAG_454490 PE=3 SV=1	1.30752		130.752	0.516717	0.862276	-0.625909	1.39958		A2EU62	11	5	TVAG_454490	No	0	Yes
>tr|A2FW50|A2FW50_TRIVA Phosphoglucomutase/phosphomannomutase, alpha/beta/alpha domain I family protein OS=Trichomonas vaginalis GN=TVAG_205910 PE=3 SV=1	1.31398		131.398	0.265254	0.57444	-0.125941	0.913834		A2FW50	76	15	TVAG_205910	No	0	Yes
>tr|A2FLK9|A2FLK9_TRIVA Fructose-1,6-bisphosphate aldolase, putative OS=Trichomonas vaginalis GN=TVAG_360700 PE=4 SV=1	1.32619		132.619	0.699088	0.869311	-0.962903	1.77747		A2FLK9	37	10	TVAG_360700	No	0	Yes
>tr|A2GB88|A2GB88_TRIVA Putative uncharacterized protein OS=Trichomonas vaginalis GN=TVAG_259540 PE=3 SV=1;>tr|A2F6E3|A2F6E3_TRIVA Putative uncharacterized protein OS=Trichomonas vaginalis GN=TVAG_139990 PE=3 SV=1;>tr|A2EWU2|A2EWU2_TRIVA Putative uncharact	1.35645		135.645	0.406261	0.771261	-0.356421	1.23609		A2GB88;A2F6E3;A2EWU2;A2EQ46;A2DNY3;A2FJ24	11	2	NA;TVAG_259540;TVAG_173990;TVAG_139990;TVAG_204300	No	0	No
>sp|Q9GTW9|GLK1_TRIVA Glucokinase 1 OS=Trichomonas vaginalis GN=GK1 PE=1 SV=1;>tr|A2FTT2|A2FTT2_TRIVA Putative uncharacterized protein OS=Trichomonas vaginalis GN=TVAG_092750 PE=4 SV=1	1.36497		136.497	0.25227	0.415758	-0.0455756	0.943304		Q9GTW9;A2FTT2	19	7	NA;TVAG_092750	No	0	No
>tr|A2HV24|A2HV24_TRIVA Glucosylceramidase, putative (Fragment) OS=Trichomonas vaginalis GN=TVAG_593180 PE=4 SV=1;>tr|A2HQ10|A2HQ10_TRIVA Glucosylceramidase, putative OS=Trichomonas vaginalis GN=TVAG_508090 PE=4 SV=1;>tr|A2HAT7|A2HAT7_TRIVA Glucosylceramid	1.36595		136.595	0.391151	0.739468	-0.316734	1.21655		A2HV24;A2HQ10;A2HAT7;A2HRY3;A2HYJ6;A2HU71	45	9	TVAG_595250;TVAG_508590;TVAG_525180;TVAG_508090;TVAG_556910;TVAG_593180	No	0	No
>tr|A2G4P3|A2G4P3_TRIVA Nucleoside diphosphate kinase OS=Trichomonas vaginalis GN=TVAG_293370 PE=3 SV=1;>tr|A2DTU7|A2DTU7_TRIVA Nucleoside diphosphate kinase OS=Trichomonas vaginalis GN=TVAG_341380 PE=3 SV=1	1.36707		136.707	0.560039	0.843602	-0.646564	1.54875		A2G4P3;A2DTU7	5	2	TVAG_293370;TVAG_341380	No	0	Yes
>tr|A2EDB3|A2EDB3_TRIVA Putative uncharacterized protein OS=Trichomonas vaginalis GN=TVAG_417930 PE=4 SV=1	1.37806		137.806	0.55289	0.843602	-0.621007	1.54628		A2EDB3	1	1	TVAG_417930	No	0	No
>tr|A2DJ40|A2DJ40_TRIVA Alcohol dehydrogenase 1, putative OS=Trichomonas vaginalis GN=TVAG_228780 PE=3 SV=1;>tr|Q8MV15|Q8MV15_TRIVA Alcohol dehydrogenase 1 (Fragment) OS=Trichomonas vaginalis PE=3 SV=1	1.38421		138.421	0.397327	0.739468	-0.309684	1.24781		A2DJ40;Q8MV15	29	9	NA;TVAG_228780	No	0	No
>tr|A2EL72|A2EL72_TRIVA Clan MH, family M20, peptidase T-like metallopeptidase OS=Trichomonas vaginalis GN=TVAG_056190 PE=4 SV=1	1.40012		140.012	0.318928	0.546467	-0.139536	1.11064		A2EL72	31	10	TVAG_056190	No	0	Yes
>tr|A2FZ05|A2FZ05_TRIVA 60S ribosomal protein L6, putative OS=Trichomonas vaginalis GN=TVAG_303050 PE=4 SV=1;>tr|A2D7E3|A2D7E3_TRIVA Putative uncharacterized protein OS=Trichomonas vaginalis GN=TVAG_119970 PE=4 SV=1;>tr|A2FXW1|A2FXW1_TRIVA 60S ribosomal pr	1.40196		140.196	0.860005	0.869311	-1.19813	2.17303		A2FZ05;A2D7E3;A2FXW1;A2EBD1;A2E6C2	3	2	TVAG_459170;TVAG_303050;TVAG_099510;TVAG_119970;TVAG_329630	No	0	No
>tr|A2EBB4|A2EBB4_TRIVA Enolase 2, putative OS=Trichomonas vaginalis GN=TVAG_329460 PE=3 SV=1	1.40437		140.437	0.489035	0.814633	-0.468573	1.44841		A2EBB4	87	18	TVAG_329460	No	0	Yes
>tr|A2EZN6|A2EZN6_TRIVA Clan MH, family M20, peptidase T-like metallopeptidase OS=Trichomonas vaginalis GN=TVAG_090090 PE=4 SV=1	1.42291		142.291	0.386413	0.674787	-0.248509	1.2662		A2EZN6	10	2	TVAG_090090	No	0	No
>tr|A2F397|A2F397_TRIVA Putative uncharacterized protein OS=Trichomonas vaginalis GN=TVAG_180840 PE=4 SV=1	1.42522		142.522	0.417409	0.727948	-0.306927	1.32929		A2F397	23	3	TVAG_180840	No	0	Yes
>tr|Q9BKK1|Q9BKK1_TRIVA Actin type 6 OS=Trichomonas vaginalis PE=3 SV=1;>tr|P90623|P90623_TRIVA Actin OS=Trichomonas vaginalis GN=TVAG_337240 PE=3 SV=1;>tr|A2G1K5|A2G1K5_TRIVA Actin OS=Trichomonas vaginalis GN=TVAG_054030 PE=3 SV=1;>tr|A2FA04|A2FA04_TRIVA	1.4384		143.84	0.27555	0.378287	-0.0156041	1.06453		Q9BKK1;P90623;A2G1K5;A2FA04;A2DCC3;A2HNG1;Q7JNQ7;Q27264;Q27119;Q27120;B5ST89;B5ST88;B5ST87;B5ST86;B5ST85;B5ST84;B5ST83;B5ST82;A2DRS9;B5ST81;S5U1N2;S5TJM9;K9ZT24;K9ZSL1;K9ZRY6;K9ZRY1;K9ZQS3;K9ZQN0;K9ZQM5;A2GKR2	59	15	NA;TVAG_337240;TVAG_054030;TVAG_512800;TVAG_534990;TVAG_090470;TVAG_150270	No	0	Yes
>tr|A2DAU3|A2DAU3_TRIVA NAC domain containing protein OS=Trichomonas vaginalis GN=TVAG_036210 PE=4 SV=1	1.45113		145.113	0.476005	0.747907	-0.395779	1.47013		A2DAU3	9	3	TVAG_036210	No	0	Yes
>tr|A2EKG5|A2EKG5_TRIVA Putative uncharacterized protein OS=Trichomonas vaginalis GN=TVAG_340510 PE=4 SV=1	1.48075		148.075	0.485706	0.739468	-0.385641	1.51829		A2EKG5	5	2	TVAG_340510	No	0	No
>tr|A2FJ30|A2FJ30_TRIVA Malate dehydrogenase, putative OS=Trichomonas vaginalis GN=TVAG_204360 PE=4 SV=1	1.48685		148.685	0.340833	0.46087	-0.0957664	1.24028		A2FJ30	57	9	TVAG_204360	No	0	Yes
>tr|Q6IV59|Q6IV59_TRIVA Thioredoxin OS=Trichomonas vaginalis GN=Trx1 PE=3 SV=1	1.52473		152.473	0.431181	0.628155	-0.236547	1.45365		Q6IV59	14	3	TVAG_389740	No	0	No
>tr|A2EIR1|A2EIR1_TRIVA Putative uncharacterized protein OS=Trichomonas vaginalis GN=TVAG_499760 PE=3 SV=1;>tr|A2DXP9|A2DXP9_TRIVA Putative uncharacterized protein OS=Trichomonas vaginalis GN=TVAG_411440 PE=3 SV=1;>tr|A2DQV0|A2DQV0_TRIVA Putative uncharact	1.52516		152.516	0.553287	0.760586	-0.475461	1.69339		A2EIR1;A2DXP9;A2DQV0	6	1	TVAG_499760;TVAG_291690;TVAG_411440	No	0	No
>tr|Q27819|Q27819_TRIVA Cytosolic malate dehydrogenase OS=Trichomonas vaginalis PE=4 SV=1;>tr|A2DMN2|A2DMN2_TRIVA Malate dehydrogenase OS=Trichomonas vaginalis GN=TVAG_253650 PE=4 SV=1	1.55423		155.423	0.322736	0.378287	0.00365157	1.26875		Q27819;A2DMN2	46	7	NA;TVAG_253650	No	0	Yes
>tr|A2DPV5|A2DPV5_TRIVA Putative uncharacterized protein OS=Trichomonas vaginalis GN=TVAG_453790 PE=4 SV=1	1.55832		155.832	0.488582	0.674787	-0.317613	1.59759		A2DPV5	2	1	TVAG_453790	Yes	5	Yes
>tr|A2FWR9|A2FWR9_TRIVA Ribosomal protein S3Ae, putative OS=Trichomonas vaginalis GN=TVAG_142060 PE=4 SV=1;>tr|A2FDS0|A2FDS0_TRIVA Ribosomal protein S3Ae, putative OS=Trichomonas vaginalis GN=TVAG_414510 PE=4 SV=1;>tr|A2DSV0|A2DSV0_TRIVA Ribosomal protein	1.5646		156.46	0.725294	0.843602	-0.775757	2.06734		A2FWR9;A2FDS0;A2DSV0	6	3	TVAG_414510;TVAG_348090;TVAG_142060	No	0	No
>tr|A2E6S8|A2E6S8_TRIVA RNA-binding protein, putative OS=Trichomonas vaginalis GN=TVAG_158990 PE=4 SV=1;>tr|Q9UAB6|Q9UAB6_TRIVA RNA-binding protein OS=Trichomonas vaginalis GN=rbp1 PE=2 SV=1	1.57127		157.127	0.548107	0.739468	-0.422342	1.7262		A2E6S8;Q9UAB6	14	5	NA;TVAG_158990	No	0	No
>tr|A2ENX0|A2ENX0_TRIVA Flavodoxin family protein OS=Trichomonas vaginalis GN=TVAG_216360 PE=4 SV=1	1.5812		158.12	0.825488	0.843602	-0.956909	2.27894		A2ENX0	2	1	TVAG_216360	No	0	No
>tr|A2FAF3|A2FAF3_TRIVA Fructose-1,6-bisphosphate aldolase, putative OS=Trichomonas vaginalis GN=TVAG_300000 PE=4 SV=1	1.61765		161.765	0.445476	0.523698	-0.17922	1.56701		A2FAF3	41	11	TVAG_300000	No	0	Yes
>tr|A2FSC5|A2FSC5_TRIVA Clan MG, familly M24, aminopeptidase P-like metallopeptidase OS=Trichomonas vaginalis GN=TVAG_386080 PE=3 SV=1;>tr|A2FCF5|A2FCF5_TRIVA Clan MG, familly M24, aminopeptidase P-like metallopeptidase OS=Trichomonas vaginalis GN=TVAG_437	1.62144		162.144	0.75478	0.831404	-0.782064	2.17662		A2FSC5;A2FCF5	5	1	TVAG_437930;TVAG_386080	No	0	No
>tr|A2ELE4|A2ELE4_TRIVA Putative uncharacterized protein OS=Trichomonas vaginalis GN=TVAG_358360 PE=4 SV=1;>tr|A2F0E1|A2F0E1_TRIVA Putative uncharacterized protein OS=Trichomonas vaginalis GN=TVAG_292690 PE=4 SV=1	1.62334		162.334	0.352514	0.378287	0.0080543	1.38988		A2ELE4;A2F0E1	8	5	TVAG_292690;TVAG_358360	No	0	No
>tr|A2FHW2|A2FHW2_TRIVA Phosphoglucomutase/phosphomannomutase, alpha/beta/alpha domain I family protein OS=Trichomonas vaginalis GN=TVAG_054830 PE=3 SV=1	1.74339		174.339	0.574464	0.628155	-0.324033	1.92783		A2FHW2	59	14	TVAG_054830	No	0	Yes
>tr|E5FCB6|E5FCB6_TRIVA Putative actin depolymerizing factor (Fragment) OS=Trichomonas vaginalis GN=ADF PE=4 SV=1;>tr|E5FCB5|E5FCB5_TRIVA Putative actin depolymerizing factor (Fragment) OS=Trichomonas vaginalis GN=ADF PE=4 SV=1;>tr|E5FCB4|E5FCB4_TRIVA Puta	1.79696		179.696	0.450215	0.378287	-0.0368481	1.72796		E5FCB6;E5FCB5;E5FCB4;E5FCB3;E5FCB2;E5FCB1;A2DGX6	4	3	NA;TVAG_192620	No	0	Yes
>tr|O61068|O61068_TRIVA Pyrophosphate-dependent fructose 6-phosphate 1-phosphotransferase OS=Trichomonas vaginalis GN=Pfk1 PE=4 SV=1	1.83903		183.903	0.462522	0.378287	-0.0275809	1.78547		O61068	54	15	TVAG_430830	No	1	Yes
>tr|A2E4D0|A2E4D0_TRIVA Ribosomal protein, putative OS=Trichomonas vaginalis GN=TVAG_128790 PE=4 SV=1;>tr|A2E1Z6|A2E1Z6_TRIVA Ribosomal protein, putative OS=Trichomonas vaginalis GN=TVAG_164550 PE=4 SV=1;>tr|A2DAA4|A2DAA4_TRIVA Ribosomal protein, putative	1.84025		184.025	0.516245	0.46087	-0.131923	1.89172		A2E4D0;A2E1Z6;A2DAA4	5	4	TVAG_476810;NA;TVAG_164550	No	0	Yes
>tr|A2F8Y2|A2F8Y2_TRIVA Clan MG aminopeptidase P-like metallopeptidase OS=Trichomonas vaginalis GN=mp50 PE=2 SV=1	1.94952		194.952	0.722307	0.672388	-0.452578	2.37881		A2F8Y2	1	1	TVAG_403460	No	0	No
>tr|A2EAY1|A2EAY1_TRIVA EF hand family protein OS=Trichomonas vaginalis GN=TVAG_118780 PE=4 SV=1	1.97593		197.593	0.417313	0.193759	0.164614	1.80045		A2EAY1	15	4	TVAG_118780	No	0	Yes
>tr|A2G4E1|A2G4E1_TRIVA Ribosomal protein L13e, putative OS=Trichomonas vaginalis GN=TVAG_112230 PE=4 SV=1;>tr|A2DTH0|A2DTH0_TRIVA Ribosomal protein L13e, putative OS=Trichomonas vaginalis GN=TVAG_423320 PE=4 SV=1;>tr|A2DKF7|A2DKF7_TRIVA Ribosomal protein	2.41244		241.244	0.474946	0.108059	0.339619	2.20137		A2G4E1;A2DTH0;A2DKF7;A2D8Z0;A2EYN3	4	1	TVAG_423320;TVAG_112230;TVAG_438370;TVAG_182520;TVAG_190280	No	0	No
>tr|A2FC75|A2FC75_TRIVA 40S ribosomal protein S4-C, putative OS=Trichomonas vaginalis GN=TVAG_335480 PE=3 SV=1;>tr|A2DBB7|A2DBB7_TRIVA 40S ribosomal protein S4-C, putative OS=Trichomonas vaginalis GN=TVAG_131210 PE=3 SV=1;>tr|A2ECC6|A2ECC6_TRIVA 40S riboso	3.05186		305.186	0.429849	0.00565734	0.767201	2.45218		A2FC75;A2DBB7;A2ECC6	8	4	TVAG_098450;NA;TVAG_335480	No	0	No
>tr|A2FFS8|A2FFS8_TRIVA 40S ribosomal protein S21 OS=Trichomonas vaginalis GN=TVAG_022100 PE=3 SV=1;>tr|A2GYE6|A2GYE6_TRIVA 40S ribosomal protein S21 OS=Trichomonas vaginalis GN=TVAG_459980 PE=3 SV=1	3.29307		329.307	0.662434	0.118337	0.421087	3.01778		A2FFS8;A2GYE6	2	1	TVAG_459980;TVAG_022100	No	0	No
>tr|A2DXL4|A2DXL4_TRIVA TolA, putative OS=Trichomonas vaginalis GN=TVAG_411090 PE=4 SV=1	4.41662		441.662	0.361464	5.74711e-07	1.43449	2.8514		A2DXL4	16	6	TVAG_411090	No	0	No
