# Supplementary material for: A Trichomonas vaginalis Rhomboid Protease and Its Substrate Modulate Parasite Attachment and Cytolysis of Host Cells
Source: PLoS Pathog. 2015 Dec 18;11(12):e1005294. doi: 10.1371/journal.ppat.1005294 (PMC4684317; doi:10.1371/journal.ppat.1005294)
Supplement: S2 Table — (XLS) [file ppat.1005294.s008.xls]

## Sheet: boolean_question_GeneRecordClas
Table S2:
[Gene]	[Product Description]	[# TM Domains]	[SignalP Peptide]	[Predicted GO Function]	[Predicted GO Process]	[Predicted GO Component]	candidate substrate?	TM predicted by TrichDB	predicted Trich DB orientation	TM predicted by Spoctopus	predicted Spoctopus orientation	TM predicted by Phobius	predicted Phobius orientation	comments
TVAG_166850	conserved hypothetical protein	1	null	calcium ion binding	homophilic cell adhesion	membrane	yes	MLIIGLAAGGVAAAAVVAAAIII	outside-TM-inside	IIGLAAGGVAAAAVVAAAIII	inside-TM-outside	MLIIGLAAGGVAAAAVVAAAIII	outside-TM-inside	previously shown to increase adherence of T. vaginalis to ectocervical cells in de Miguel et al. Mol Cell Proteomics 2010
TVAG_122850	hypothetical protein	8	NN: MSIPGGDLAGVLGNAGVAGAAGAAAG	null	null	null	no-motif is not in the right location and orientation based on predicted topology (motif starts from the middle to the top of TM1)	(1)AGVAGAAGAAAGSGVVSAVGAQF (2)IFYAWAIVSMVFFIFWLI (3)GTIWNLWVYGLVTAITLLYLPSI (4)WIHFAVAMVHFLFIGLYLPFQVY (5)WSAYKVITMVVKMLLIIPLIPLF (6)ACVSLAIVTVYALCSIISSPFIL (7)WIDLSARITAVCTIVLQICVI (8)LSVVNFANLGIMIIIFLSNLQFV	inside-TM1-o-TM2-i-TM3-o-TM4-i-TM5-o-TM6-i-TM7-o-TM8-inside	(1)VWQFVMGITELQIFYAWAIVSMVFFIFWLI (2)WNLWVYGLVTAITLLYLPSIT (3)WIHFAVAMVHFLFIGLYLPFQ (4)GWSAYKVITMVVKMLLIIPLIP (5)ALAPACVSLAIVTVYALCSII (6)LSARITAVCTIVLQICVIKDV (7)LSVVNFANLGIMIIIFLSNLQ	outside-TM1-i-TM2-o-TM3-i-TM4-o-TM5-i-TM6-o-TM7-inside	(1)LFHKFMDFVSLVWQFVMGI (2)FYAWAIVSMVFFIFWLIQ (3)LWVYGLVTAITLLYLPSITSGFKV I(4)WIHFAVAMVHFLFIGLYLPFQVYLTI (5)VITMVVKMLLIIPLIPLFTAALA (6)LAIVTVYALCSIISSPFIL (7)ITAVCTIVLQICVIKDVLYP (8)FANLGIMIIIFLSNLQFVKVFF	inside-TM1-o-TM2-i-TM3-o-TM4-i-TM5-o-TM6-i-TM7-o-TM8-inside
TVAG_465250	Clan SB, family S8, subtilisin-like serine peptidase	1	null	subtilase activity	proteolysis	null	no-missing last residue in motif (green font)	IALIASGSVVFVCIVCLVVIL	outside-TM-inside	(1)alIASGSVVFVCIVCLVVILCVK	outside-TM-inside	IALIASGSVVFVCIVCLVVILCV	outside-TM1-inside
TVAG_460770	conserved hypothetical protein	4	NN: MALNGKCLRWVIIIINILIVIAAVIAC	null	null	integral to membrane	possible multiple TM substrate? motif is present in top part of TM4 by TrichDb, Spoctopus, and Phobius TM predictions	(1)IIIINILIVIAAVIACAVVYTRI (2)YPFFAILAVCAAVCIIGVFLICC (3)IFYVVCLFLVLIVEIIILICMFL (4)MYGLAAAAIVIIVFELALIVISC	inside-TM1-o-TM2-i-TM3-o-TM4-inside	(1)VIIIINILIVIAAVIACAVVY (2)PFFAILAVCAAVCIIGVFLIC (3)AIFYVVCLFLVLIVEIIILIC (4)gLAAAAIVIIVFELALIVISCM	outside-TM1-i-TM2-o-TM3-i-TM4-outside	(1)CLRWVIIIINILIVIAAVIACAVVYT (2)ALYPFFAILAVCAAVCIIGVFLIC (3)AIFYVVCLFLVLIVEIIILICMFLL (4)gLAAAAIVIIVFELALIVISCMYAC	inside-TM1-o-TM2-i-TM3-outside
TVAG_399430	conserved hypothetical protein	6	NN: MRKITVIPTVTALLVLLLGVAY	null	null	null	no-motif is not in the right location for rhomboid cleavage based on predicted topology (motif is at bottom of TM4 opposite of where rhomboid cleavage should occur in the top of TM)	(1)TVIPTVTALLVLLLGVAYFRIPT (2)MIPGIIGLVFMIVVISLMLGRYF (3)FYRYAIIVISFFLEAVLIYGYFA (4)LVIIFNLILSTIGCSLGIAAGSV (5)LIMVILFAISDCLFFFSFGIHLA (6)MMITQFAGSILLVILTILGIPAI	inside-TM1-o-TM2-i-TM3-o-TM4-i-TM5-o-TM6-inside	(1)VIPTVTALLVLLLGVAYFRIP (2)YIMIPGIIGLVFMIVVISLML (3)FYRYAIIVISFFLEAVLIYGY (4)RMLVIIFNLILSTIGCSLGIAA (5)SPVLIMVILFAISDCLFFFSF (6)MITQFAGSILLVILTILGIPA		(1)IMYIMIPGIIGLVFMIVVISLMLGRYF (2)FYRYAIIVISFFLEAVLIYGYF (3)IFRMLVIIFNLILSTIGCSLGI (4)LIMVILFAISDCLFFFSFGIHLA (5)LYMMMITQFAGSILLVILTILGI	outside-TM1-i-TM2-o-TM3-i-TM4-o-TM5-inside
TVAG_127290	conserved hypothetical protein	6	NN: MKTRSMTNSLFILLFAFIGSYLVYEGYAK	null	null	null	no-no motif found in TM domains	(1)TNSLFILLFAFIGSYLVY (2)LVNIILCAAVGLLFTFIFLIVLS (3)GCLLIFAFILEFLLIYSFFV (4)IRMLVVILALGSCTIACTFGIAA (5)WPVWIMVIMSIILFPFIWASFAF (6)TLSQCVASLFLIFICSTGIGSIL	inside-TM1-o-TM2-i-TM3-o-TM4-i-TM5-o-TM6-inside	(1)NIILCAAVGLLFTFIFLIVLS (2)RGCLLIFAFILEFLLIYSFFV (3)RGCLLIFAFILEFLLIYSFFV (4)IRMLVVILALGSCTIACTFGI (5)PVWIMVIMSIILFPFIWASFA	outside-TM1-i-TM2-o-TM3-i-TM4-o-TM5-inside	(1)LVNIILCAAVGLLFTFIFLIVLSCKFCC (2)SRGCLLIFAFILEFLLIYSFF (3)IRMLVVILALGSCTIACTFGIAA (4)WPVWIMVIMSIILFPFIWASFAFHF	outside-TM1-i-TM2-o-TM3-i-TM4-o-TM5-inside
TVAG_498870	conserved hypothetical protein	1	null	null	null	null	no-motif is not in the right location for rhomboid cleavage based on predicted TrichDB and Phobius topology (motif is at bottom of TM opposite of where rhomboid cleavage should occur in the top of TM)	WIYIGAGIAVGVAAIAAAAIIAY	outside-TM-inside	IGAGIAVGVAAIAAAAIIAYE	inside-TM-outside	WIYIGAGIAVGVAAIAAAAIIAY	outside-TM-inside
TVAG_034240	ctl transporter, putative	10	null	null	null	null	possible multiple TM substrate? by TrichDB and Phobius has 10 TMs-motif is in the top part of TM 10, by Spoctopus prediction has 12 TMs-motif is in top part of TM12	(1)CFCAIVFLILFGCMIALLVIGVL (2)WQILACSAASLIVGLVWIML (3)CIVYFVVMLVPIALIGFGVWLFM (4)SQITAVIVWVIAFMVILIIIFLW (5)FMVIFVPIITMIFAFLLWAALLV (6)VLQYMLIYNFVYLVFISVHMYFV (7)YFTGQEGKTCCGCTCFYGFWLAW (8)LGTITISSLIMTPLYLFIIF (9)ISFFILFLSKVVVSIITTLGFMI (10) IAGSILAAAAVFFLSYIVSSFLL	inside-TM1-o-TM2-i-TM3-o-TM4-i-TM5-o-TM6-i-TM7-o-TM8-i-TM9-o-TM10-inside	(1)CFCAIVFLILFGCMIALLVIG (2)QILACSAASLIVGLVWIMLLR (3)ITGCIVYFVVMLVPIALIGFG (4)ITAVIVWVIAFMVILIIIFLW (5)NFMVIFVPIITMIFA (6)LLWAALLVSSVTLYT (7)LQYMLIYNFVYLVFI (8)VHMYFVNYYASSVTL (9)WTKGLGTITISSLIMTPLYLF (10)QFLIKCLKCCLWCFTKIVQYL (11)ISFFILFLSKVVVSIITTLGF (12)SILAAAAVFFLSYIVSSFLLSAFDNIIDIVF	inside-TM1-o-TM2-i-TM3-o-TM4-i-TM5-o-TM6-i-TM7-o-TM8-i-TM9-o-TM10-i-TM11-o-TM12-inside	(1)CFCAIVFLILFGCMIALLVIGVL (2)WQILACSAASLIVGLVWIMLL (3)IVYFVVMLVPIALIGFGVWLFM (4)SQITAVIVWVIAFMVILIIIFLW (5)FMVIFVPIITMIFAFLLWAAL (6)MLIYNFVYLVFISVHMYFV (7)WYFTGQEGKTCCGCTCFYGFW (8)GLGTITISSLIMTPLYLFIIF (9)FFILFLSKVVVSIITTLGFMIWVYY (10)IAGSILAAAAVFFLSYIVSSFLL
TVAG_453250	adenylate and guanylate cyclases, putative	13	null	phosphorus-oxygen lyase activity, signal transducer activity	cyclic nucleotide biosynthetic process, intracellular signaling cascade, signal transduction	null	no-motif is present in TM6 but is located at the bottom of TM domain based on Spoctopus predicted topology, by Phobius the motif is present in TM8 but also located at the bottom of TM domain based on predicted topology	(1)ILFDYVTTASPPYYFLHVIFSIW (2)ATPYFMLIFSCLFIVFYIFIII (3)VFFGTAGYILPPIACEMAAETIG (4)IIGIILVVFTVSVYVWLVAAIYS (5)IVPSVQVSVILVTLTLYTITGVA (6)LYPRVVFTLLGAVVYLSTLFATN (7)AIFASSISGIILLCICVIFELVN (8)EYVILAILALWIIIYFVCNFYLE (9)IVFILLFLICFLLPVVVLAAIIP (10)YIMIFGSAFIFIVYMIAAYFIVK (11)IVCVTFLMLTNIASICVLGSFII (12)YMMAAYMFEFSSVVAMNLAACHF (13)AIIGGAFAILFVGLIFEAVILGL	inside-TM1-o-TM2-i-TM3-o-TM4-i-TM5-o-TM6-i-TM7-o-TM8-i-TM9-o-TM10-i-TM11-o-TM12-i-TM13-outside	(1) YFLHVIFSIWRILQFFGPSFC (2)PYFMLIFSCLFIVFYIFIIIC (3)VPPILTVFFGTAGYILPPIAC (4)AMNIIGIILVVFTVSVYVWLV (5)YPRVVFTLLGAVVYLSTLFAT (6)KKAIFASSISGIILLCICVIF (7)KEYVILAILALWIIIYFVCNF (8)ARIVFILLFLICFLLPVVVLA (9)TKYIMIFGSAFIFIVYMIAAY (10)ITIIVCVTFLMLTNIASICVL (11)IGGAFAILFVGLIFEAVILGLL	outside-TM1-i-TM2-o-TM3-i-TM4-o-TM5-i-TM6-o-TM7-i-TM8-o-TM9-i-TM10-o-TM11-inside	(1)YFLHVIFSIWRILQFFGPSFC (2)TMSTVNDVLSFFFSIVPASF (3)PYFMLIFSCLFIVFYIFIIICA (4)VVPPILTVFFGTAGYILPPIA (5)NAMNIIGIILVVFTVSVYVWLVAAIYSV (6)IVPSVQVSVILVTLTLYTIT (7)VVFTLLGAVVYLSTLFATNQY (8)aIFASSISGIILLCICVIFELVN (9)YVILAILALWIIIYFVCNFYL (10)IVFILLFLICFLLPVVVLAAII (11)YIMIFGSAFIFIVYMIAAYFIV (12)ITIIVCVTFLMLTNIASICVLGSFII (13)YMFEFSSVVAMNLAACHFSGYGVA (14)AIIGGAFAILFVGLIFEAVILGLL	outside-TM1-i-TM2-o-TM3-i-TM4-o-TM5-i-TM6-o-Tm7-i-TM8-o-TM9-i-TM10-o-TM11-i-TM12-o-TM13-i-TM14-outside
TVAG_189150	conserved hypothetical protein	1	null	null	null	null	yes	pAIAGGIVAALVVVALVVVGVIFY	outside-TM-inside	paIAGGIVAALVVVALVVVGVIF	outside-TM-inside	pAIAGGIVAALVVVALVVVGVIFY	outside-TM-inside	T. gondii MIC2 also has AIAGG, P.falciparum TRAP also has IAGGIV; annotated as Immuno-dominant variable surface antigen-like by NCBI [Trichomonas vaginalis G3]
TVAG_299950	adenylate cyclase, putative	13	null	phosphorus-oxygen lyase activity	cyclic nucleotide biosynthetic process, intracellular signaling cascade	null	no-by TichDB prediction has motif in top part of TM12, by Spoctopus and Phobius prediction the motif is at the bottom of TM11 (opposite of where rhomboid cleavage should occur in the top of TM)	(1)WFLAFVAFYIMLQILIIAFWVYT (2)MYRTLIVSLFAFFWVFFVIY (3)LLYITSLIVDILVPVFITPSAYV (4)TIIGEIIIGFISYGITLMNFSIT (5)SSIVVWTISTTLCCILSAILTYF (6)TQIIVIVIHAIISCYLCYRLLFI (7)ASVLAFAITSIVLDIYSILMQLI (8)YEYIPFILIGSLIISFIFASIFY (9)NLTILANSILVVCFSIFIAYYAY (10)FRYMSLALDKTYYASFVLTLEWA (11)LWTGIGGGIVLFVTFIPMIIIII (12)ISIFIYFASAALITVLYCLSGLY (13)LVIELLISLFLFILPLFIRAVIW	inside-TM1-o-TM2-i-TM3-o-TM4-i-TM5-o-TM6-i-TM7-o-TM8-i-TM9-o-TM10-i-TM11-o-TM12-i-TM13-outside	(1)WFLAFVAFYIMLQILIIAFWV (2)NMYRTLIVSLFAFFWVFFVIY (3)LLYITSLIVDILVPVFITPSA (4)IIGEIIIGFISYGITLMNFSI (5)IVVWTISTTLCCILSAILTYF (6)TQIIVIVIHAIISCYLCYRLL (7)ASVLAFAITSIVLDIYSILMQ (8)EYIPFILIGSLIISFIFASIF (9)NLTILANSILVVCFSIFIAYY (10)WTGIGGGIVLFVTFIPMIIII (11)EISIFIYFASAALITVLYCLS (12)LTIYLVIELLISLFLFILPLF	inside-TM1-o-TM2-i-TM3-o-TM4-i-TM5-o-TM6-i-TM7-o-TM8-i-TM9-o-TM10-i-TM11-o-TM12-inside	(1)WFLAFVAFYIMLQILIIAFWVY (2)MYRTLIVSLFAFFWVFFVIY (3)LLYITSLIVDILVPVFITPSAYV (4)IIIGFISYGITLMNFSITTTL (5)IVVWTISTTLCCILSAILTYF (6)IIVIVIHAIISCYLCYRLLF (7)VLAFAITSIVLDIYSILMQLIK (8)YIPFILIGSLIISFIFASIFY (9)LTILANSILVVCFSIFIAYYAY (10)VWLWTGIGGGIVLFVTFIPMIIIIINYY (11)IFIYFASAALITVLYCLSGLYTYY (12)IYLVIELLISLFLFILPLFIRAVI	inside-TM1-o-TM2-i-TM3-o-TM4-i-TM5-o-TM6-i-TM7-o-TM8-i-TM9-o-TM10-i-TM11-o-TM12-inside
TVAG_280090	conserved hypothetical protein	1	null	calcium ion binding	homophilic cell adhesion	membrane	yes	MIIIGAAAGGVAAVAVVAAAVLI	outside-TM-inside	IIGAAAGGVAAVAVVAAAVLI	inside-TM-outside	NKKKMIIIGAAAGGVAAVAVVAAAVLI	outside-TM-inside	similar to TVAG_166850 and TVAG_244130
TVAG_244130	conserved hypothetical protein	1	null	null	null	null	yes	YLIIGIAAAAVVAAAAIIAAILI	outside-TM-inside	IIGIAAAAVVAAAAIIAAILI	inside-TM-outside	YLIIGIAAAAVVAAAAIIAAILIA	outside-TM-inside	previously shown to increase adherence of T. vaginalis to ectocervical cells in de Miguel et al. Mol Cell Proteomics 2010
TVAG_335250	conserved hypothetical protein	1	null	null	null	null	yes	IPIIAGAAAAVGVAAIVAAAVLI	outside-TM-inside	PIIAGAAAAVGVAAIVAAAVL	inside-TM-outside	LIPIIAGAAAAVGVAAIVAAAVLI	outside-TM-inside	similar to TVAG_166850 and TVAG_244130

## Sheet: Surface proteome accession #s
Accession numbers for T. vaginalis surface proteome proteins minus predicted contaminants (from de Miguel et al. Mol Cell Proteomics. 2010) searched with parasite search motif to try to identify T. vaginalis rhomboid substrates
TVAG_544880
TVAG_133500
TVAG_193980
TVAG_577920
TVAG_190730
TVAG_527585
TVAG_436360
TVAG_345130
TVAG_505960
TVAG_371800
TVAG_390980
TVAG_000880
TVAG_391100
TVAG_194330
TVAG_400860
TVAG_293080
TVAG_494490
TVAG_122240
TVAG_367130
TVAG_032440
TVAG_369300
TVAG_191500
TVAG_369290
TVAG_064330
TVAG_106650
TVAG_249080
TVAG_037100
TVAG_477050
TVAG_075320
TVAG_277590
TVAG_460580
TVAG_178030
TVAG_074420
TVAG_240680
TVAG_131910
TVAG_186300
TVAG_169970
TVAG_169980
TVAG_186290
TVAG_131950
TVAG_186310
TVAG_162010
TVAG_154640
TVAG_268070
TVAG_245580
TVAG_293660
TVAG_059980
TVAG_494990
TVAG_137010
TVAG_394260
TVAG_062620
TVAG_098440
TVAG_436700
TVAG_467910
TVAG_331320
TVAG_239840
TVAG_065750
TVAG_461030
TVAG_461020
TVAG_172140
TVAG_045530
TVAG_190330
TVAG_190320
TVAG_267320
TVAG_087670
TVAG_271580
TVAG_020780
TVAG_301870
TVAG_456510
TVAG_003700
TVAG_142720
TVAG_376790
TVAG_379760
TVAG_482670
TVAG_465250
TVAG_109130
TVAG_186390
TVAG_290500
TVAG_218150
TVAG_024960
TVAG_425200
TVAG_092700
TVAG_119490
TVAG_281080
TVAG_299950
TVAG_307730
TVAG_406810
TVAG_284770
TVAG_219760
TVAG_451130
TVAG_302910
TVAG_365230
TVAG_467090
TVAG_136140
TVAG_453250
TVAG_490080
TVAG_140970
TVAG_005750
TVAG_237280
TVAG_365660
TVAG_034240
TVAG_094600
TVAG_053320
TVAG_271570
TVAG_099180
TVAG_464010
TVAG_256510
TVAG_013660
TVAG_212570
TVAG_152680
TVAG_140850
TVAG_299640
TVAG_528820
TVAG_092170
TVAG_411910
TVAG_070550
TVAG_136250
TVAG_083140
TVAG_064890
TVAG_019180
TVAG_460770
TVAG_008950
TVAG_038850
TVAG_233140
TVAG_028160
TVAG_388330
TVAG_411150
TVAG_028590
TVAG_419700
TVAG_446910
TVAG_457600
TVAG_457850
TVAG_252610
TVAG_478850
TVAG_429290
TVAG_391590
TVAG_443530
TVAG_062940
TVAG_189150
TVAG_339720
TVAG_444510
TVAG_110660
TVAG_498560
TVAG_212020
TVAG_393390
TVAG_213210
TVAG_230400
TVAG_108920
TVAG_393400
TVAG_157210
TVAG_258230
TVAG_218130
TVAG_221760
TVAG_149320
TVAG_573910
TVAG_369130
TVAG_425470
TVAG_340570
TVAG_273970
TVAG_529190
TVAG_237910
TVAG_283620
TVAG_134230
TVAG_038550
TVAG_046340
TVAG_453790
TVAG_399430
TVAG_247050
TVAG_239650
TVAG_443430
TVAG_213670
TVAG_004670
TVAG_243960
TVAG_185900
TVAG_283640
TVAG_483410
TVAG_351790
TVAG_017960
TVAG_386180
TVAG_177320
TVAG_173930
TVAG_159500
TVAG_487580
TVAG_384150
TVAG_172120
TVAG_280090
TVAG_108330
TVAG_075770
TVAG_494220
TVAG_045320
TVAG_110300
TVAG_224190
TVAG_345870
TVAG_417590
TVAG_167790
TVAG_335100
TVAG_164030
TVAG_414190
TVAG_122850
TVAG_136510
TVAG_335250
TVAG_123490
TVAG_244130
TVAG_147050
TVAG_290120
TVAG_247370
TVAG_397320
TVAG_213240
TVAG_185520
TVAG_104680
TVAG_307990
TVAG_265780
TVAG_166630
TVAG_275520
TVAG_166850
TVAG_203300
TVAG_315940
TVAG_184310
TVAG_185680
TVAG_091430
TVAG_412640
TVAG_525700
TVAG_571140
TVAG_152020
TVAG_186170
TVAG_498870
TVAG_122750
TVAG_363990
TVAG_008720
TVAG_032160
TVAG_178740
TVAG_321740
TVAG_475930
TVAG_428180
TVAG_030540
TVAG_099730
TVAG_498900
TVAG_336630
TVAG_498650
TVAG_157450
TVAG_224030
TVAG_416580
TVAG_148100
TVAG_140990
TVAG_041860
TVAG_127290
TVAG_174500
TVAG_348230
TVAG_421080
TVAG_379430
TVAG_084340
TVAG_430040
TVAG_426230
TVAG_055030
TVAG_405960
TVAG_086980
TVAG_161630
TVAG_217740
TVAG_456780
TVAG_573900
TVAG_547420
TVAG_539120
TVAG_260750
TVAG_440200
TVAG_358240
TVAG_306370
TVAG_277610
TVAG_477640
TVAG_229200
TVAG_434360
TVAG_216170
TVAG_256100
TVAG_424960
TVAG_227260
TVAG_342580
TVAG_033410
TVAG_509310
TVAG_300690
TVAG_246840
TVAG_377740
TVAG_411130
TVAG_244140
TVAG_337370
TVAG_126560
TVAG_535540
TVAG_518970
TVAG_519070
TVAG_093030
TVAG_435830
TVAG_412550
TVAG_186350
TVAG_186330
TVAG_218820
TVAG_061070
TVAG_154880
TVAG_019370
TVAG_196270
TVAG_448390
TVAG_190450
TVAG_054030
TVAG_008680
TVAG_485570
TVAG_192620
TVAG_203910
TVAG_260390
TVAG_485580
TVAG_351310
TVAG_369020
TVAG_547230
TVAG_100620
TVAG_492250
TVAG_339270
TVAG_239310
TVAG_345490
